# Supplementary material for: A Whole-Genome DNA Marker Map for Cotton Based on the D-Genome Sequence of Gossypium raimondii L
Source: G3 (Bethesda). 2013 Oct 1;3(10):1759–67. doi: 10.1534/g3.113.006890 (PMC3789800; doi:10.1534/g3.113.006890)
Supplement: Supporting Information [file supp_g3.113.006890_TableS1.xlsx]

## Sheet: Cotton_D_marker_final_11272012
Table S1 Cotton WGMM based on the D genome sequence
Chr	Marker	Type	Start bp	End bp	Estimate cM	At	Dt
Chr01	NAU2462	SSR	28943	29010	195.4	Chr.07	Chr.16
Chr01	STV085	SSR	28943	29082	195.4	Chr.07	Chr.16
Chr01	NAU2580	SSR	45813	46575	195.4	Chr.07	Chr.16
Chr01	HAU1984	SSR	45827	46575	195.4	Chr.07	Chr.16
Chr01	HAU0862	SSR	46081	46575	195.4	Chr.07	Chr.16
Chr01	HAU2441	SSR	46129	46575	195.4	Chr.07	Chr.16
Chr01	NAU1370	SSR	46129	46575	195.4	Chr.07	Chr.16
Chr01	Gate2CG09	RFLP	73088	73491	195.4	Chr.07	Chr.16
Chr01	NAU2605	SSR	75003	76391	195.4	Chr.07	Chr.16
Chr01	NAU2943	SSR	117306	118245	195.4	Chr.07	Chr.16
Chr01	HAU2104	SSR	117383	118450	195.4	Chr.07	Chr.16
Chr01	MUCS050	SSR	117673	117869	195.4	Chr.07	Chr.16
Chr01	MUCS484	SSR	117673	117869	195.4	Chr.07	Chr.16
Chr01	HAU0270	SSR	146151	146898	195.4	Chr.07	Chr.16
Chr01	NAU2841	SSR	152615	153679	195.4	Chr.07	Chr.16
Chr01	MUSS489	SSR	152957	153679	195.4	Chr.07	Chr.16
Chr01	NBRI_Gh_A_EYI1BW401B64DR	SSR	154944	155224	195.4	Chr.07	Chr.16
Chr01	NBRI_Gh_C_EYT27PB01A4ABR	SSR	155046	155267	195.4	Chr.07	Chr.16
Chr01	HAU2120	SSR	157567	158565	195.4	Chr.07	Chr.16
Chr01	pGH574	RFLP	157778	158624	195.4	Chr.07	Chr.16
Chr01	HAU2321	SSR	158811	161112	195.4	Chr.07	Chr.16
Chr01	NAU5485	SSR	160465	160711	195.4	Chr.07	Chr.16
Chr01	A1152	RFLP	170970	171946	195.4	Chr.07	Chr.16
Chr01	HAU2569	SSR	174914	174510	195.4	Chr.07	Chr.16
Chr01	NAU1163	SSR	174914	174699	195.4	Chr.07	Chr.16
Chr01	NAU3227	SSR	174914	174188	195.4	Chr.07	Chr.16
Chr01	HAU0627	SSR	189916	190049	195.4	Chr.07	Chr.16
Chr01	HAU2250	SSR	210818	212689	195.4	Chr.07	Chr.16
Chr01	NAU3092	SSR	213565	215546	195.4	Chr.07	Chr.16
Chr01	Gh37	SSR	214343	215551	195.4	Chr.07	Chr.16
Chr01	MUSB1074	SSR	216601	216685	195.4	Chr.07	Chr.16
Chr01	HAU1549	SSR	216826	218507	195.4	Chr.07	Chr.16
Chr01	MON_CGR6224	SSR	237203	237062	195.4	Chr.07	Chr.16
Chr01	Gafb24G24	RFLP	239637	239771	195.4	Chr.07	Chr.16
Chr01	NBRI_Gh_E2_2226	SSR	276099	276471	195.4	Chr.07	Chr.16
Chr01	MUCS519	SSR	287874	288924	195.4	Chr.07	Chr.16
Chr01	TMB1610	SSR	322209	322370	195.4	Chr.07	Chr.16
Chr01	NAU3321	SSR	330035	330167	195.4	Chr.07	Chr.16
Chr01	MON_SHIN-1627	SSR	330660	332379	195.4	Chr.07	Chr.16
Chr01	NBRI_Gh_D_EYT27PB02EF7ZH	SSR	331781	331969	195.4	Chr.07	Chr.16
Chr01	NAU5214	SSR	332464	331655	195.4	Chr.07	Chr.16
Chr01	PXP1-01	RFLP	336355	336908	195.4	Chr.07	Chr.16
Chr01	TMB1706	SSR	359119	359316	195.4	Chr.07	Chr.16
Chr01	CIR175	SSR	359314	359158	195.4	Chr.07	Chr.16
Chr01	MUSB792	SSR	359811	359738	195.4	Chr.07	Chr.16
Chr01	NBRI_Gh_E2_2387	SSR	381525	381846	195.4	Chr.07	Chr.16
Chr01	MGHES-71	SSR	381818	382346	195.4	Chr.07	Chr.16
Chr01	MGHES-71	SSR	381818	382426	195.4	Chr.07	Chr.16
Chr01	HAU3046	SSR	381835	381774	195.4	Chr.07	Chr.16
Chr01	NAU977	SSR	381835	381774	195.4	Chr.07	Chr.16
Chr01	NBRI_Gh_A2_5075	SSR	381840	381524	195.4	Chr.07	Chr.16
Chr01	HAU3208	SSR	381858	381618	195.4	Chr.07	Chr.16
Chr01	MUCS001	SSR	381858	381769	195.4	Chr.07	Chr.16
Chr01	MUCS002	SSR	381858	381681	195.4	Chr.07	Chr.16
Chr01	HAU0444	SSR	382262	382967	195.4	Chr.07	Chr.16
Chr01	NAU1183	SSR	382262	382967	195.4	Chr.07	Chr.16
Chr01	MGHES71	SSR	382346	382294	195.4	Chr.07	Chr.16
Chr01	HAU1906	SSR	382892	382566	195.4	Chr.07	Chr.16
Chr01	NBRI_Gh_A_EYI1BW401B6ZOP	SSR	398578	398284	195.4	Chr.07	Chr.16
Chr01	NBRI_Gh_A_EYI1BW401B1MSZ	SSR	414201	414461	195.4	Chr.07	Chr.16
Chr01	NBRI_Gh_E_5466	SSR	414448	414396	195.4	Chr.07	Chr.16
Chr01	HAU3114	SSR	417284	420646	195.4	Chr.07	Chr.16
Chr01	Gh290	SSR	418314	419762	195.4	Chr.07	Chr.16
Chr01	MON_CGR6240	SSR	418314	419762	195.4	Chr.07	Chr.16
Chr01	HAU3114	SSR	426741	429902	195.4	Chr.07	Chr.16
Chr01	MON_CGR6240	SSR	427702	429368	195.4	Chr.07	Chr.16
Chr01	Gh290	SSR	428315	429368	195.4	Chr.07	Chr.16
Chr01	MUSS336	SSR	439112	438781	195.4	Chr.07	Chr.16
Chr01	MON_CGR6607	SSR	440721	443316	195.4	Chr.07	Chr.16
Chr01	NAU1357	SSR	441014	443316	195.4	Chr.07	Chr.16
Chr01	MUSS13	SSR	441129	443316	195.4	Chr.07	Chr.16
Chr01	NBRI_Gh_C2_1615	SSR	462026	462346	195.4	Chr.07	Chr.16
Chr01	MON_CER0116	SSR	462038	462181	195.4	Chr.07	Chr.16
Chr01	MUSS285	SSR	467099	467226	195.4	Chr.07	Chr.16
Chr01	MON_CGR5119	SSR	471187	470845	195.4	Chr.07	Chr.16
Chr01	pGH225	RFLP	471313	471235	195.4	Chr.07	Chr.16
Chr01	MON_SHIN-1369	SSR	508167	508723	195.4	Chr.07	Chr.16
Chr01	NBRI_Gh_A2_3848	SSR	508235	508522	195.4	Chr.07	Chr.16
Chr01	NAU2756	SSR	521108	521252	195.4	Chr.07	Chr.16
Chr01	MUSB1304	SSR	530237	530362	195.4	Chr.07	Chr.16
Chr01	HAU1518	SSR	559296	560953	195.4	Chr.07	Chr.16
Chr01	MON_DPL0364	SSR	559977	560534	195.4	Chr.07	Chr.16
Chr01	NAU2213	SSR	580124	581073	195.4	Chr.07	Chr.16
Chr01	NAU2282	SSR	580124	581073	195.4	Chr.07	Chr.16
Chr01	NBRI_Gh_M115	SSR	603378	603103	195.4	Chr.07	Chr.16
Chr01	NAU4997	SSR	611048	615686	195.4	Chr.07	Chr.16
Chr01	HAU1315	SSR	612954	615800	195.4	Chr.07	Chr.16
Chr01	HAU1316	SSR	612954	615800	195.4	Chr.07	Chr.16
Chr01	HAU2118	SSR	612954	615800	195.4	Chr.07	Chr.16
Chr01	NAU2708	SSR	612954	613028	195.4	Chr.07	Chr.16
Chr01	NAU3643	SSR	614596	615889	195.4	Chr.07	Chr.16
Chr01	NAU3644	SSR	614596	615889	195.4	Chr.07	Chr.16
Chr01	NAU3645	SSR	614596	615889	195.4	Chr.07	Chr.16
Chr01	NAU3646	SSR	614596	615889	195.4	Chr.07	Chr.16
Chr01	HAU2467	SSR	615098	615800	195.4	Chr.07	Chr.16
Chr01	HAU2468	SSR	615098	615800	195.4	Chr.07	Chr.16
Chr01	MON_CGR5181	SSR	615197	615800	195.4	Chr.07	Chr.16
Chr01	NBRI_Gh_D_5331	SSR	615720	615800	195.4	Chr.07	Chr.16
Chr01	NBRI_Gh_D_EYT27PB02DI8Z6	SSR	637347	637735	195.4	Chr.07	Chr.16
Chr01	NBRI_Gh_A_4551	SSR	640372	640266	195.4	Chr.07	Chr.16
Chr01	NAU3166	SSR	640527	641949	195.4	Chr.07	Chr.16
Chr01	NBRI_Gh_E007-1	SSR	655653	655610	195.4	Chr.07	Chr.16
Chr01	TMB177	SSR	712450	713397	195.4	Chr.07	Chr.16
Chr01	MON_CGR5860	SSR	717300	717530	195.4	Chr.07	Chr.16
Chr01	NBRI_Gh_C_EYT27PB01BFY4J	SSR	719461	719642	195.4	Chr.07	Chr.16
Chr01	NAU3834	SSR	737321	738214	195.4	Chr.07	Chr.16
Chr01	HAU1479	SSR	737621	738218	195.4	Chr.07	Chr.16
Chr01	HAU1443	SSR	737718	737830	195.4	Chr.07	Chr.16
Chr01	HAU170	SSR	807174	808208	195.4	Chr.07	Chr.16
Chr01	MON_CGR5611	SSR	807514	807920	195.4	Chr.07	Chr.16
Chr01	NBRI_Gh_B_EYI1BW404JTHGX	SSR	807819	808053	195.4	Chr.07	Chr.16
Chr01	PAR0395	RFLP	824564	826688	195.4	Chr.07	Chr.16
Chr01	HAU1633	SSR	831342	831497	195.4	Chr.07	Chr.16
Chr01	MUSB552	SSR	839984	840873	195.4	Chr.07	Chr.16
Chr01	pAR0763	RFLP	910537	910710	195.4	Chr.07	Chr.16
Chr01	NBRI_Gh_D2_764	SSR	910888	910537	195.4	Chr.07	Chr.16
Chr01	NBRI_Gh_B2_53	SSR	910898	910438	195.4	Chr.07	Chr.16
Chr01	MUCS321	SSR	925777	927178	195.4	Chr.07	Chr.16
Chr01	HAU1094	SSR	950588	951474	195.4	Chr.07	Chr.16
Chr01	Gate1CF06	RFLP	950711	950925	195.4	Chr.07	Chr.16
Chr01	Coau2K12	RFLP	991265	992063	195.4	Chr.07	Chr.16
Chr01	Gafb08C24a	RFLP	991965	993255	195.4	Chr.07	Chr.16
Chr01	Gafb08C24b	RFLP	991965	993255	195.4	Chr.07	Chr.16
Chr01	Gafb08C24c	RFLP	991965	993255	195.4	Chr.07	Chr.16
Chr01	Coau2C21	RFLP	998798	998309	195.4	Chr.07	Chr.16
Chr01	HAU0559	SSR	1048444	1049004	194.6	Chr.07	Chr.16
Chr01	NAU3486	SSR	1072095	1071405	194.2	Chr.07	Chr.16
Chr01	HAU3286	SSR	1110596	1110145	193.6	Chr.07	Chr.16
Chr01	MUSB1102	SSR	1126987	1127065	193.3	Chr.07	Chr.16
Chr01	MON_DC40191	SSR	1127290	1127448	193.3	Chr.07	Chr.16
Chr01	MUSB721	SSR	1127363	1127534	193.3	Chr.07	Chr.16
Chr01	NAU3550	SSR	1152160	1152720	192.9	Chr.07	Chr.16
Chr01	MON_DPL0430	SSR	1171951	1172563	192.6	Chr.07	Chr.16
Chr01	MON_DPL0484	SSR	1171966	1172196	192.6	Chr.07	Chr.16
Chr01	HAU0645	SSR	1202233	1205004	192.1	Chr.07	Chr.16
Chr01	HAU2772	SSR	1202294	1203683	192.1	Chr.07	Chr.16
Chr01	HAU0765	SSR	1202324	1203356	192.1	Chr.07	Chr.16
Chr01	HAU1272	SSR	1202543	1203008	192	Chr.07	Chr.16
Chr01	HAU2990	SSR	1202543	1204221	192	Chr.07	Chr.16
Chr01	MUCS100	SSR	1202543	1203161	192	Chr.07	Chr.16
Chr01	NAU2476	SSR	1202543	1202592	192	Chr.07	Chr.16
Chr01	NAU3826	SSR	1202543	1203583	192	Chr.07	Chr.16
Chr01	HAU3151	SSR	1202937	1204215	192	Chr.07	Chr.16
Chr01	MUCS337	SSR	1202950	1202994	192	Chr.07	Chr.16
Chr01	TMB1846	SSR	1212163	1212211	191.9	Chr.07	Chr.16
Chr01	Gate4CF04a	RFLP	1217274	1220274	191.8	Chr.07	Chr.16
Chr01	Gate4CF04b	RFLP	1217274	1220274	191.8	Chr.07	Chr.16
Chr01	HAU1227	SSR	1232665	1237222	191.2	Chr.07	Chr.16
Chr01	HAU1228	SSR	1232665	1237222	191.2	Chr.07	Chr.16
Chr01	A1478	RFLP	1246725	1248042	190.7	Chr.07	Chr.16
Chr01	HAU117	SSR	1259092	1260963	190.3	Chr.07	Chr.16
Chr01	NBRI_Gh_D2_1098	SSR	1261060	1261369	190.2	Chr.07	Chr.16
Chr01	A1280	RFLP	1278410	1278697	189.6	Chr.07	Chr.16
Chr01	A1567	RFLP	1280328	1280446	189.5	Chr.07	Chr.16
Chr01	G1137	RFLP	1282594	1283281	189.4	Chr.07	Chr.16
Chr01	pAR08A04	RFLP	1292521	1293497	189	Chr.07	Chr.16
Chr01	Gh336	SSR	1292968	1295338	189	Chr.07	Chr.16
Chr01	JESPR289	SSR	1292968	1295338	189	Chr.07	Chr.16
Chr01	MUCS480	SSR	1297332	1299309	188.9	Chr.07	Chr.16
Chr01	MUCS540	SSR	1297332	1299309	188.9	Chr.07	Chr.16
Chr01	MUCS477	SSR	1297414	1299097	188.9	Chr.07	Chr.16
Chr01	PXP1-57	RFLP	1338202	1338487	187.4	Chr.07	Chr.16
Chr01	CIR409	SSR	1343211	1343166	187.2	Chr.07	Chr.16
Chr01	NAU3459	SSR	1353725	1354784	186.8	Chr.07	Chr.16
Chr01	HAU0505	SSR	1371325	1371815	186.1	Chr.07	Chr.16
Chr01	NAU1020	SSR	1376612	1377203	185.9	Chr.07	Chr.16
Chr01	HAU1458	SSR	1376644	1377275	185.9	Chr.07	Chr.16
Chr01	HAU2175	SSR	1376701	1377273	185.9	Chr.07	Chr.16
Chr01	NAU2769	SSR	1377214	1376676	185.9	Chr.07	Chr.16
Chr01	Unig24E11a	RFLP	1380582	1382466	185.8	Chr.07	Chr.16
Chr01	Unig24E11b	RFLP	1380582	1382466	185.8	Chr.07	Chr.16
Chr01	HAU0320	SSR	1380788	1382826	185.8	Chr.07	Chr.16
Chr01	MUSS95	SSR	1409839	1411684	185.2	Chr.07	Chr.16
Chr01	CtcgtgccGaatTC>NAU747	SSR	1411081	1411684	185.2	Chr.07	Chr.16
Chr01	HAU3081	SSR	1411198	1411684	185.2	Chr.07	Chr.16
Chr01	MON_CER0112	SSR	1411441	1411705	185.2	Chr.07	Chr.16
Chr01	HAU1902	SSR	1411503	1411778	185.2	Chr.07	Chr.16
Chr01	NBRI_Gh_A2_685	SSR	1458586	1459041	184.3	Chr.07	Chr.16
Chr01	NBRI_Gh_E2_473	SSR	1458591	1459041	184.3	Chr.07	Chr.16
Chr01	pAR10H09	RFLP	1459041	1458787	184.3	Chr.07	Chr.16
Chr01	NAU3319	SSR	1460331	1461626	184.2	Chr.07	Chr.16
Chr01	HAU0398	SSR	1461699	1461566	184.2	Chr.07	Chr.16
Chr01	MUCS219	SSR	1466633	1466742	184.1	Chr.07	Chr.16
Chr01	Gate1BE09	RFLP	1466666	1466742	184.1	Chr.07	Chr.16
Chr01	HAU0471	SSR	1468462	1470271	184.1	Chr.07	Chr.16
Chr01	pGH309	RFLP	1501671	1501738	183.4	Chr.07	Chr.16
Chr01	NBRI_Gh_E_EYT27PB03FS8T6	SSR	1520055	1520419	183.1	Chr.07	Chr.16
Chr01	NBRI_Gh_A2_1306	SSR	1527825	1529777	182.9	Chr.07	Chr.16
Chr01	MUCS313	SSR	1532121	1531747	182.8	Chr.07	Chr.16
Chr01	Gate1CF01a	RFLP	1552988	1554059	182.4	Chr.07	Chr.16
Chr01	Gate1CF01b	RFLP	1552988	1554059	182.4	Chr.07	Chr.16
Chr01	Gate1CF01c	RFLP	1552988	1554059	182.4	Chr.07	Chr.16
Chr01	Gate1CF01d	RFLP	1552988	1554059	182.4	Chr.07	Chr.16
Chr01	HAU2074	SSR	1555942	1556833	182.4	Chr.07	Chr.16
Chr01	HAU2194	SSR	1555984	1556847	182.4	Chr.07	Chr.16
Chr01	MON_DPL0355	SSR	1556507	1556696	182.4	Chr.07	Chr.16
Chr01	NAU2596	SSR	1556686	1557497	182.4	Chr.07	Chr.16
Chr01	NAU2597	SSR	1556686	1557497	182.4	Chr.07	Chr.16
Chr01	P02-03	RFLP	1586327	1586552	181.8	Chr.07	Chr.16
Chr01	MON_SHIN-0312	SSR	1586413	1586657	181.8	Chr.07	Chr.16
Chr01	pAR04D08a	RFLP	1586552	1586327	181.8	Chr.07	Chr.16
Chr01	pAR04D08b	RFLP	1586552	1586327	181.8	Chr.07	Chr.16
Chr01	pAR04D09	RFLP	1586552	1586327	181.8	Chr.07	Chr.16
Chr01	HAU0965	SSR	1586657	1586413	181.8	Chr.07	Chr.16
Chr01	HAU2120	SSR	1586858	1586413	181.8	Chr.07	Chr.16
Chr01	HAU2674	SSR	1586858	1586413	181.8	Chr.07	Chr.16
Chr01	HAU2234	SSR	1634907	1637044	180.8	Chr.07	Chr.16
Chr01	NAU2156	SSR	1634907	1635046	180.8	Chr.07	Chr.16
Chr01	NAU2278	SSR	1634907	1635223	180.8	Chr.07	Chr.16
Chr01	MON_CGR5070	SSR	1635046	1634907	180.8	Chr.07	Chr.16
Chr01	HAU0985	SSR	1637043	1636985	180.8	Chr.07	Chr.16
Chr01	A1439b	RFLP	1643821	1643961	180.7	Chr.07	Chr.16
Chr01	MUSS11	SSR	1706864	1707089	179.4	Chr.07	Chr.16
Chr01	NAU933	SSR	1706864	1707089	179.4	Chr.07	Chr.16
Chr01	Gh341	SSR	1749700	1750401	178.6	Chr.07	Chr.16
Chr01	NAU3003	SSR	1752368	1754505	178.6	Chr.07	Chr.16
Chr01	NAU3004	SSR	1754704	1754241	178.5	Chr.07	Chr.16
Chr01	HAU1318	SSR	1769629	1770590	178.2	Chr.07	Chr.16
Chr01	HAU1822	SSR	1809627	1809497	177.4	Chr.07	Chr.16
Chr01	NAU4871	SSR	1809627	1809499	177.4	Chr.07	Chr.16
Chr01	NAU5106	SSR	1809627	1809499	177.4	Chr.07	Chr.16
Chr01	NBRI_Gh_E_EYT27PB03FX7FF	SSR	1820522	1820662	177.2	Chr.07	Chr.16
Chr01	HAU122	SSR	1843452	1843961	176.8	Chr.07	Chr.16
Chr01	HAU123	SSR	1843452	1843961	176.8	Chr.07	Chr.16
Chr01	HAU124	SSR	1843452	1843961	176.8	Chr.07	Chr.16
Chr01	HAU125	SSR	1843452	1843961	176.8	Chr.07	Chr.16
Chr01	HAU126	SSR	1843452	1843961	176.8	Chr.07	Chr.16
Chr01	NBRI_Gh_C_EYT27PB01BT4ND	SSR	1876839	1876612	176.1	Chr.07	Chr.16
Chr01	NAU3852	SSR	1896502	1896244	175.8	Chr.07	Chr.16
Chr01	TMB978	SSR	1902476	1904100	175.6	Chr.07	Chr.16
Chr01	MGHES76	SSR	1923036	1923139	175.2	Chr.07	Chr.16
Chr01	MGHES76	SSR	1941878	1941980	174.9	Chr.07	Chr.16
Chr01	TMB978	SSR	1952346	1953870	174.7	Chr.07	Chr.16
Chr01	MON_DPL0236	SSR	1960032	1959972	174.5	Chr.07	Chr.16
Chr01	MON_CER0126	SSR	1968557	1968660	174.4	Chr.07	Chr.16
Chr01	MGHES-76	SSR	1968652	1968850	174.3	Chr.07	Chr.16
Chr01	MGHES76	SSR	1968738	1968850	174.3	Chr.07	Chr.16
Chr01	Unig24E11a	RFLP	1986216	1986099	174	Chr.07	Chr.16
Chr01	Unig24E11b	RFLP	1986216	1986099	174	Chr.07	Chr.16
Chr01	HAU182	SSR	2001214	2001656	173.7	Chr.07	Chr.16
Chr01	HAU184	SSR	2001214	2001908	173.7	Chr.07	Chr.16
Chr01	HAU1959	SSR	2029062	2031132	173.2	Chr.07	Chr.16
Chr01	HAU2759	SSR	2029065	2031083	173.2	Chr.07	Chr.16
Chr01	HAU3340	SSR	2029065	2031164	173.2	Chr.07	Chr.16
Chr01	NAU3311	SSR	2029065	2031134	173.2	Chr.07	Chr.16
Chr01	NAU5457	SSR	2029065	2030645	173.2	Chr.07	Chr.16
Chr01	NAU3439	SSR	2029727	2029914	173.2	Chr.07	Chr.16
Chr01	HAU1154	SSR	2075989	2077340	172.3	Chr.07	Chr.16
Chr01	HAU0892	SSR	2076206	2076855	172.3	Chr.07	Chr.16
Chr01	HAU3095	SSR	2076206	2076477	172.3	Chr.07	Chr.16
Chr01	MUCS357	SSR	2076206	2076477	172.3	Chr.07	Chr.16
Chr01	NAU1054	SSR	2076206	2076477	172.3	Chr.07	Chr.16
Chr01	NAU2119	SSR	2076230	2076477	172.3	Chr.07	Chr.16
Chr01	HAU0915	SSR	2093372	2093425	171.9	Chr.07	Chr.16
Chr01	NBRI_Gh_C009	SSR	2108510	2108787	171.6	Chr.07	Chr.16
Chr01	NAU3460	SSR	2109147	2111471	171.6	Chr.07	Chr.16
Chr01	NAU3461	SSR	2109147	2111471	171.6	Chr.07	Chr.16
Chr01	MON_DPL0795	SSR	2111471	2111349	171.6	Chr.07	Chr.16
Chr01	MON_COT070	SSR	2134904	2135087	171.1	Chr.07	Chr.16
Chr01	HAU0743	SSR	2163800	2166042	170.6	Chr.07	Chr.16
Chr01	HAU2280	SSR	2165504	2166279	170.5	Chr.07	Chr.16
Chr01	pGH906	RFLP	2189117	2189239	170.1	Chr.07	Chr.16
Chr01	MUSS579	SSR	2224148	2224221	169.4	Chr.07	Chr.16
Chr01	MUSS322	SSR	2226034	2226699	169.3	Chr.07	Chr.16
Chr01	NBRI_Gh_B_2827	SSR	2226353	2226513	169.3	Chr.07	Chr.16
Chr01	HAU2212	SSR	2238508	2238815	169.1	Chr.07	Chr.16
Chr01	NAU4030	SSR	2238926	2243771	169.1	Chr.07	Chr.16
Chr01	HAU2212	SSR	2238928	2243905	169.1	Chr.07	Chr.16
Chr01	NAU3039	SSR	2243548	2244420	169	Chr.07	Chr.16
Chr01	MON_CGR5396	SSR	2243565	2244868	169	Chr.07	Chr.16
Chr01	Unig28A10	RFLP	2243715	2245146	169	Chr.07	Chr.16
Chr01	NBRI_Gh_E_EYT27PB03G1ZE4	SSR	2244665	2244878	169	Chr.07	Chr.16
Chr01	NBRI_Gh_B_EYI1BW404H8IMI	SSR	2267930	2268145	168.3	Chr.07	Chr.16
Chr01	HAU3082	SSR	2312676	2311977	167	Chr.07	Chr.16
Chr01	NBRI_Gh_D2_431	SSR	2312996	2312478	166.9	Chr.07	Chr.16
Chr01	HAU1393	SSR	2348967	2348882	165.9	Chr.07	Chr.16
Chr01	CIR207	SSR	2351803	2351978	165.8	Chr.07	Chr.16
Chr01	MUSS17	SSR	2352118	2352918	165.8	Chr.07	Chr.16
Chr01	NAU901	SSR	2352118	2352918	165.8	Chr.07	Chr.16
Chr01	CIR238	SSR	2376935	2377265	165.1	Chr.07	Chr.16
Chr01	Gate1AB03	RFLP	2380173	2381169	164.9	Chr.07	Chr.16
Chr01	Gate1CB04	RFLP	2380913	2380838	164.9	Chr.07	Chr.16
Chr01	Gh190	SSR	2383392	2383652	164.9	Chr.07	Chr.16
Chr01	MON_CGR5149	SSR	2383444	2383731	164.9	Chr.07	Chr.16
Chr01	Gate1AB03	RFLP	2395183	2396192	164.5	Chr.07	Chr.16
Chr01	Gate1CB04	RFLP	2395849	2396192	164.5	Chr.07	Chr.16
Chr01	Gh190	SSR	2399700	2400378	164.4	Chr.07	Chr.16
Chr01	MON_CGR5149	SSR	2399850	2400460	164.4	Chr.07	Chr.16
Chr01	NBRI_Gh_D_EYT27PB02C5OE9-1	SSR	2400000	2400269	164.4	Chr.07	Chr.16
Chr01	NBRI_Gh_D_EYT27PB02C5OE9-2	SSR	2400000	2400269	164.4	Chr.07	Chr.16
Chr01	HAU2554	SSR	2405279	2405411	164.2	Chr.07	Chr.16
Chr01	HAU2701	SSR	2408250	2408369	164.1	Chr.07	Chr.16
Chr01	HAU1633	SSR	2438860	2439716	163.2	Chr.07	Chr.16
Chr01	HAU0647	SSR	2439229	2439622	163.2	Chr.07	Chr.16
Chr01	MON_SHIN-1048	SSR	2439229	2439622	163.2	Chr.07	Chr.16
Chr01	NBRI_Gh_C_EYT27PB01CAH9B	SSR	2439325	2439584	163.2	Chr.07	Chr.16
Chr01	HAU1684	SSR	2439599	2440656	163.2	Chr.07	Chr.16
Chr01	HAU1853	SSR	2449544	2450889	162.9	Chr.07	Chr.16
Chr01	MON_DPL0537	SSR	2485963	2486646	161.8	Chr.07	Chr.16
Chr01	NAU3463	SSR	2488349	2489126	161.8	Chr.07	Chr.16
Chr01	MON_DC30235	SSR	2532493	2532675	160.4	Chr.07	Chr.16
Chr01	A1620	RFLP	2577614	2578571	159.1	Chr.07	Chr.16
Chr01	A1620	RFLP	2596920	2597760	159	Chr.07	Chr.16
Chr01	NAU1324	SSR	2610085	2612920	159	Chr.07	Chr.16
Chr01	MUSS19	SSR	2610413	2612920	159	Chr.07	Chr.16
Chr01	HAU0704	SSR	2614952	2616869	158.9	Chr.07	Chr.16
Chr01	BNL2597	SSR	2620596	2620686	158.9	Chr.07	Chr.16
Chr01	Unig06G09	RFLP	2688696	2688528	158.6	Chr.07	Chr.16
Chr01	MON_CGR6542	SSR	2720102	2719969	158.5	Chr.07	Chr.16
Chr01	MUSS348	SSR	2762772	2763189	158.3	Chr.07	Chr.16
Chr01	MUSS348	SSR	2764128	2768636	158.3	Chr.07	Chr.16
Chr01	A1475	RFLP	2793915	2796921	158.2	Chr.07	Chr.16
Chr01	G1158	RFLP	2812961	2813500	158.1	Chr.07	Chr.16
Chr01	G1158	RFLP	2824709	2825236	158.1	Chr.07	Chr.16
Chr01	NAU3257	SSR	2848663	2849157	158	Chr.07	Chr.16
Chr01	NBRI_Gh_A_EYI1BW401BL3EZ	SSR	2869576	2869962	157.9	Chr.07	Chr.16
Chr01	MUSS334	SSR	2875427	2876218	157.9	Chr.07	Chr.16
Chr01	NBRI_Gh_D_EYT27PB02DEMVF	SSR	2883568	2883428	157.8	Chr.07	Chr.16
Chr01	HAU0725	SSR	2899518	2902552	157.8	Chr.07	Chr.16
Chr01	HAU3069	SSR	2899518	2902552	157.8	Chr.07	Chr.16
Chr01	NAU2894	SSR	2899518	2902533	157.8	Chr.07	Chr.16
Chr01	MON_DC40101	SSR	2910364	2910909	157.7	Chr.07	Chr.16
Chr01	HAU2038	SSR	2922110	2921904	157.7	Chr.07	Chr.16
Chr01	NAU3306	SSR	2922584	2922268	157.7	Chr.07	Chr.16
Chr01	NBRI_Gh_C_EYT27PB01BLGVQ	SSR	2922945	2923223	157.7	Chr.07	Chr.16
Chr01	Unig25H02a	RFLP	2924924	2925420	157.7	Chr.07	Chr.16
Chr01	Unig25H02b	RFLP	2924924	2925420	157.7	Chr.07	Chr.16
Chr01	NAU3581	SSR	2932947	2933909	157.6	Chr.07	Chr.16
Chr01	HAU1279	SSR	2933183	2933891	157.6	Chr.07	Chr.16
Chr01	NBRI_Gh_E_EYT27PB03GQ4BM	SSR	2933428	2933627	157.6	Chr.07	Chr.16
Chr01	HAU0946	SSR	2959669	2959396	157.5	Chr.07	Chr.16
Chr01	NBRI_Gh_D_5668	SSR	2960368	2960654	157.5	Chr.07	Chr.16
Chr01	NBRI_Gh_M184	SSR	2983937	2984222	157.4	Chr.07	Chr.16
Chr01	HAU1230	SSR	2983961	2987100	157.4	Chr.07	Chr.16
Chr01	NAU5102	SSR	2983986	2986045	157.4	Chr.07	Chr.16
Chr01	HAU0829	SSR	2984118	2986008	157.4	Chr.07	Chr.16
Chr01	Gh45	SSR	2984388	2984326	157.4	Chr.07	Chr.16
Chr01	Gh46	SSR	2984388	2984326	157.4	Chr.07	Chr.16
Chr01	NAU2988	SSR	2985525	2985917	157.4	Chr.07	Chr.16
Chr01	MON_DPL0829	SSR	2992449	2993093	157.4	Chr.07	Chr.16
Chr01	HAU0288	SSR	2995691	2996552	157.4	Chr.07	Chr.16
Chr01	pAR0062	RFLP	3019989	3024026	157.3	Chr.07	Chr.16
Chr01	MON_CGR5436	SSR	3055658	3055992	157.1	Chr.07	Chr.16
Chr01	MUCS256	SSR	3072100	3072796	157	Chr.07	Chr.16
Chr01	NBRI_Gh_A2_993	SSR	3077062	3077254	157	Chr.07	Chr.16
Chr01	NBRI_Gh_D_EYT27PB02D3SI0	SSR	3104354	3104116	156.9	Chr.07	Chr.16
Chr01	NAU2318	SSR	3104695	3104146	156.9	Chr.07	Chr.16
Chr01	Unig23C07	RFLP	3143154	3142543	156.7	Chr.07	Chr.16
Chr01	PAR01-25	SSR	3143186	3142322	156.7	Chr.07	Chr.16
Chr01	NBRI_Gh_C_6598	SSR	3151341	3151121	156.7	Chr.07	Chr.16
Chr01	HAU1021	SSR	3173614	3173008	156.6	Chr.07	Chr.16
Chr01	HAU0735	SSR	3200028	3201145	156.5	Chr.07	Chr.16
Chr01	HAU0778	SSR	3200028	3200917	156.5	Chr.07	Chr.16
Chr01	MUSB1246	SSR	3200749	3201511	156.5	Chr.07	Chr.16
Chr01	MUSS57	SSR	3200852	3200929	156.5	Chr.07	Chr.16
Chr01	NAU1166	SSR	3200852	3201109	156.5	Chr.07	Chr.16
Chr01	HAU2747	SSR	3241296	3242849	156.3	Chr.07	Chr.16
Chr01	NAU2984	SSR	3241423	3243050	156.3	Chr.07	Chr.16
Chr01	NAU3042	SSR	3241703	3242049	156.3	Chr.07	Chr.16
Chr01	NAU3043	SSR	3241703	3242049	156.3	Chr.07	Chr.16
Chr01	MUCS365	SSR	3242049	3241987	156.3	Chr.07	Chr.16
Chr01	Unig06B10	RFLP	3273571	3275137	156.2	Chr.07	Chr.16
Chr01	pAR0060	RFLP	3290784	3290861	156	Chr.07	Chr.16
Chr01	HAU1284	SSR	3290784	3292243	156	Chr.07	Chr.16
Chr01	MON_SHIN-1398	SSR	3290784	3291267	156	Chr.07	Chr.16
Chr01	NAU3181	SSR	3290839	3292105	156	Chr.07	Chr.16
Chr01	MON_DPL0413	SSR	3290917	3290784	156	Chr.07	Chr.16
Chr01	NAU3435	SSR	3290967	3291676	156	Chr.07	Chr.16
Chr01	NAU4007	SSR	3291412	3292135	156	Chr.07	Chr.16
Chr01	HAU1883	SSR	3291442	3292012	156	Chr.07	Chr.16
Chr01	HAU1884	SSR	3291442	3292012	156	Chr.07	Chr.16
Chr01	NAU5075	SSR	3292958	3292036	155.9	Chr.07	Chr.16
Chr01	HAU2791	SSR	3292981	3292150	155.9	Chr.07	Chr.16
Chr01	NBRI_Gh_A2_1480	SSR	3307449	3306998	155.8	Chr.07	Chr.16
Chr01	MUSS31	SSR	3309470	3309650	155.7	Chr.07	Chr.16
Chr01	NAU872	SSR	3309470	3309691	155.7	Chr.07	Chr.16
Chr01	Gh414	SSR	3331980	3332468	155.5	Chr.07	Chr.16
Chr01	NBRI_Gh_D2_453	SSR	3332112	3332780	155.5	Chr.07	Chr.16
Chr01	NBRI_Gh_B2_1256	SSR	3332208	3332345	155.5	Chr.07	Chr.16
Chr01	Gh219	SSR	3346278	3346849	155.3	Chr.07	Chr.16
Chr01	Gh489	SSR	3346278	3346850	155.3	Chr.07	Chr.16
Chr01	HAU1229	SSR	3398641	3398715	154.6	Chr.07	Chr.16
Chr01	HAU0534	SSR	3422641	3422216	154.3	Chr.07	Chr.16
Chr01	MON_CGR5025	SSR	3422971	3422907	154.3	Chr.07	Chr.16
Chr01	pVNC164c	RFLP	3425755	3425894	154.3	Chr.07	Chr.16
Chr01	HAU2311	SSR	3427337	3429426	154.2	Chr.07	Chr.16
Chr01	NAU5290	SSR	3427337	3429426	154.2	Chr.07	Chr.16
Chr01	NAU3197	SSR	3427362	3429426	154.2	Chr.07	Chr.16
Chr01	Gate3BG11a	RFLP	3428235	3429426	154.2	Chr.07	Chr.16
Chr01	Gate3BG11b	RFLP	3428235	3429426	154.2	Chr.07	Chr.16
Chr01	GA__Ea0003M22	SSR	3428235	3429426	154.2	Chr.07	Chr.16
Chr01	HAU1594	SSR	3428235	3429170	154.2	Chr.07	Chr.16
Chr01	MUCS045	SSR	3429031	3429426	154.2	Chr.07	Chr.16
Chr01	NAU5387	SSR	3429031	3429426	154.2	Chr.07	Chr.16
Chr01	NBRI_Gh_B2_1965	SSR	3488114	3487738	153.5	Chr.07	Chr.16
Chr01	HAU1257	SSR	3501864	3503114	153.3	Chr.07	Chr.16
Chr01	pAR10F06	RFLP	3502099	3502540	153.3	Chr.07	Chr.16
Chr01	NAU2949	SSR	3502411	3503076	153.3	Chr.07	Chr.16
Chr01	NAU3081	SSR	3502816	3503076	153.3	Chr.07	Chr.16
Chr01	pAR0836	RFLP	3502879	3503339	153.3	Chr.07	Chr.16
Chr01	HAU0762	SSR	3503003	3503076	153.3	Chr.07	Chr.16
Chr01	MON_DPL0269	SSR	3527175	3527704	153	Chr.07	Chr.16
Chr01	NBRI_Gh_C_EYT27PB01BPNY6	SSR	3529181	3529120	152.9	Chr.07	Chr.16
Chr01	HAU1403	SSR	3546609	3549121	152.7	Chr.07	Chr.16
Chr01	HAU1129	SSR	3603083	3606794	152	Chr.07	Chr.16
Chr01	NAU3053	SSR	3603106	3604351	152	Chr.07	Chr.16
Chr01	HAU2411	SSR	3603182	3607373	152	Chr.07	Chr.16
Chr01	STV093	SSR	3603460	3603606	152	Chr.07	Chr.16
Chr01	Coau2D20	RFLP	3605245	3606844	152	Chr.07	Chr.16
Chr01	Gh447	SSR	3617980	3618956	151.8	Chr.07	Chr.16
Chr01	BNL3400	SSR	3636207	3636286	151.6	Chr.07	Chr.16
Chr01	HAU3137	SSR	3673322	3672670	151.1	Chr.07	Chr.16
Chr01	HAU2716	SSR	3673508	3672562	151.1	Chr.07	Chr.16
Chr01	MUSS380	SSR	3677006	3677132	151.1	Chr.07	Chr.16
Chr01	MON_CGR5177	SSR	3685918	3685670	151	Chr.07	Chr.16
Chr01	Gh313	SSR	3730415	3730685	150.4	Chr.07	Chr.16
Chr01	Gh315	SSR	3730415	3730685	150.4	Chr.07	Chr.16
Chr01	MON_SHIN-1585	SSR	3763260	3764403	150	Chr.07	Chr.16
Chr01	NAU5303	SSR	3763437	3764132	150	Chr.07	Chr.16
Chr01	NBRI_Gh_C_EYT27PB01BXVU7	SSR	3763943	3764197	150	Chr.07	Chr.16
Chr01	pAR0720	RFLP	3769569	3770101	149.9	Chr.07	Chr.16
Chr01	NBRI_Gh_B2_328	SSR	3769967	3769848	149.9	Chr.07	Chr.16
Chr01	Gh447	SSR	3774983	3775986	149.9	Chr.07	Chr.16
Chr01	TMB1038	SSR	3787220	3787796	149.8	Chr.07	Chr.16
Chr01	NAU5264	SSR	3797146	3797575	149.7	Chr.07	Chr.16
Chr01	TMB336	SSR	3820040	3820579	149.6	Chr.07	Chr.16
Chr01	HAU3105	SSR	3820115	3821436	149.6	Chr.07	Chr.16
Chr01	NAU5341	SSR	3820195	3821151	149.6	Chr.07	Chr.16
Chr01	NAU4941	SSR	3820396	3821434	149.5	Chr.07	Chr.16
Chr01	NAU4032	SSR	3820407	3821393	149.5	Chr.07	Chr.16
Chr01	NAU1180	SSR	3821423	3820961	149.5	Chr.07	Chr.16
Chr01	MON_DPL0899	SSR	3824342	3824890	149.5	Chr.07	Chr.16
Chr01	HAU0464	SSR	3826710	3827533	149.5	Chr.07	Chr.16
Chr01	NAU2882	SSR	3842711	3842645	149.4	Chr.07	Chr.16
Chr01	NAU5445	SSR	3859278	3859180	149.3	Chr.07	Chr.16
Chr01	NAU3131	SSR	3912423	3914664	148.9	Chr.07	Chr.16
Chr01	MON_CGR5714	SSR	3960828	3961198	148.6	Chr.07	Chr.16
Chr01	BNL3849	SSR	3972734	3972882	148.5	Chr.07	Chr.16
Chr01	A1597	RFLP	3998187	3999633	148.3	Chr.07	Chr.16
Chr01	TMB1323	SSR	4014773	4014643	148.3	Chr.07	Chr.16
Chr01	TMB1025	SSR	4024455	4026788	148.2	Chr.07	Chr.16
Chr01	MON_DPL0597	SSR	4030320	4031021	148.2	Chr.07	Chr.16
Chr01	HAU2995	SSR	4030891	4030816	148.2	Chr.07	Chr.16
Chr01	HAU120	SSR	4031488	4031725	148.2	Chr.07	Chr.16
Chr01	HAU121	SSR	4031488	4031725	148.2	Chr.07	Chr.16
Chr01	HAU129	SSR	4031488	4031725	148.2	Chr.07	Chr.16
Chr01	HAU1367	SSR	4079394	4080824	148.1	Chr.07	Chr.16
Chr01	NAU3654	SSR	4079682	4080905	148.1	Chr.07	Chr.16
Chr01	HAU1682	SSR	4090842	4091448	148.1	Chr.07	Chr.16
Chr01	pGH742	RFLP	4116668	4117371	148.1	Chr.07	Chr.16
Chr01	HAU1125	SSR	4121917	4123266	148.1	Chr.07	Chr.16
Chr01	NAU4993	SSR	4147414	4147817	148	Chr.07	Chr.16
Chr01	MUSB195	SSR	4162861	4162561	148	Chr.07	Chr.16
Chr01	PVNC142	RFLP	4174611	4174680	147.9	Chr.07	Chr.16
Chr01	NAU5152	SSR	4195550	4197619	147.9	Chr.07	Chr.16
Chr01	MON_CGR5288	SSR	4197364	4197619	147.9	Chr.07	Chr.16
Chr01	JESPR292	SSR	4197451	4197798	147.9	Chr.07	Chr.16
Chr01	pAR0619	RFLP	4213992	4217348	147.9	Chr.07	Chr.16
Chr01	pAR0656	RFLP	4213992	4217348	147.9	Chr.07	Chr.16
Chr01	NBRI_Gh_B2_2245	SSR	4216872	4216571	147.9	Chr.07	Chr.16
Chr01	HAU1181	SSR	4216968	4217409	147.9	Chr.07	Chr.16
Chr01	NBRI_Gh_D_EYT27PB02DV5JA	SSR	4217666	4217451	147.9	Chr.07	Chr.16
Chr01	MUSB128	SSR	4237160	4238031	147.8	Chr.07	Chr.16
Chr01	TMB1420	SSR	4237477	4238342	147.8	Chr.07	Chr.16
Chr01	TMB1620	SSR	4237477	4238404	147.8	Chr.07	Chr.16
Chr01	MON_CGR6481	SSR	4251846	4251893	147.8	Chr.07	Chr.16
Chr01	MON_DPL0166	SSR	4251897	4251846	147.8	Chr.07	Chr.16
Chr01	HAU0873	SSR	4257845	4260803	147.8	Chr.07	Chr.16
Chr01	NBRI_Gh_E_4314	SSR	4258032	4257860	147.8	Chr.07	Chr.16
Chr01	pAR0662	RFLP	4264584	4264790	147.8	Chr.07	Chr.16
Chr01	MON_C2-0013	SSR	4276609	4281149	147.8	Chr.07	Chr.16
Chr01	NAU2239	SSR	4283955	4284390	147.7	Chr.07	Chr.16
Chr01	HAU2264	SSR	4283956	4285855	147.7	Chr.07	Chr.16
Chr01	NAU4980	SSR	4285509	4284863	147.7	Chr.07	Chr.16
Chr01	HAU2264	SSR	4294228	4296298	147.7	Chr.07	Chr.16
Chr01	NAU2239	SSR	4294262	4294784	147.7	Chr.07	Chr.16
Chr01	Gate1DB07	RFLP	4294378	4294236	147.7	Chr.07	Chr.16
Chr01	NAU4980	SSR	4295954	4295306	147.7	Chr.07	Chr.16
Chr01	NBRI_Gh_C2_745	SSR	4303978	4305894	147.7	Chr.07	Chr.16
Chr01	MON_SHIN-1405	SSR	4355886	4356526	147.6	Chr.07	Chr.16
Chr01	HAU2384	SSR	4367415	4370025	147.6	Chr.07	Chr.16
Chr01	DPL0501	SSR	4395524	4396106	147.5	Chr.07	Chr.16
Chr01	JESPR294	SSR	4395923	4395807	147.5	Chr.07	Chr.16
Chr01	Gh392	SSR	4396429	4395814	147.5	Chr.07	Chr.16
Chr01	NAU1276	SSR	4405740	4407727	147.5	Chr.07	Chr.16
Chr01	NAU2469	SSR	4406754	4407942	147.5	Chr.07	Chr.16
Chr01	AEST263b	RFLP	4406782	4407657	147.5	Chr.07	Chr.16
Chr01	Gate4AD03	RFLP	4421912	4421970	147.5	Chr.07	Chr.16
Chr01	HAU3101	SSR	4430874	4431672	147.4	Chr.07	Chr.16
Chr01	Gafb22L22	RFLP	4457755	4458116	147.4	Chr.07	Chr.16
Chr01	HAU2988	SSR	4499465	4499730	147.3	Chr.07	Chr.16
Chr01	Gate2CC09	RFLP	4521370	4522112	147.2	Chr.07	Chr.16
Chr01	HAU0270	SSR	4521446	4521166	147.2	Chr.07	Chr.16
Chr01	MUCS217	SSR	4521557	4522546	147.2	Chr.07	Chr.16
Chr01	Gate4BF05	RFLP	4548266	4551026	147.1	Chr.07	Chr.16
Chr01	MUSS589	SSR	4548266	4551248	147.1	Chr.07	Chr.16
Chr01	HAU0357	SSR	4550621	4551163	147.1	Chr.07	Chr.16
Chr01	BNL0341	SSR	4569886	4569931	147.1	Chr.07	Chr.16
Chr01	DPL0186	SSR	4593514	4594066	147	Chr.07	Chr.16
Chr01	MUSS529	SSR	4601670	4601578	147	Chr.07	Chr.16
Chr01	MUSB838	SSR	4648392	4649201	146.9	Chr.07	Chr.16
Chr01	HAU2690	SSR	4675159	4675113	146.8	Chr.07	Chr.16
Chr01	NBRI_Gh_D_4418	SSR	4688114	4688002	146.7	Chr.07	Chr.16
Chr01	Gate1AB09a	RFLP	4713920	4714876	146.7	Chr.07	Chr.16
Chr01	Gate1AB09b	RFLP	4713920	4714876	146.7	Chr.07	Chr.16
Chr01	Gate1AB09c	RFLP	4713920	4714876	146.7	Chr.07	Chr.16
Chr01	Gate1AB09d	RFLP	4713920	4714876	146.7	Chr.07	Chr.16
Chr01	MON_DPL0636	SSR	4716173	4716906	146.7	Chr.07	Chr.16
Chr01	HAU0759	SSR	4737315	4737216	146.6	Chr.07	Chr.16
Chr01	MUSB373	SSR	4738839	4738930	146.6	Chr.07	Chr.16
Chr01	HAU1066	SSR	4748140	4750466	146.6	Chr.07	Chr.16
Chr01	MUCS252	SSR	4748896	4750748	146.6	Chr.07	Chr.16
Chr01	Gate1BD08	RFLP	4749169	4750652	146.6	Chr.07	Chr.16
Chr01	HAU1066	SSR	4760276	4762880	146.5	Chr.07	Chr.16
Chr01	MUCS252	SSR	4761043	4763132	146.5	Chr.07	Chr.16
Chr01	Gate1BD08	RFLP	4761315	4763058	146.5	Chr.07	Chr.16
Chr01	MON_CGR5001	SSR	4788066	4788615	146.5	Chr.07	Chr.16
Chr01	MON_SHIN-0376	SSR	4788066	4788615	146.5	Chr.07	Chr.16
Chr01	NAU1043	SSR	4788082	4788720	146.5	Chr.07	Chr.16
Chr01	HAU0732	SSR	4788136	4788891	146.5	Chr.07	Chr.16
Chr01	MGHES58	SSR	4788146	4788242	146.5	Chr.07	Chr.16
Chr01	NAU4029	SSR	4788193	4789534	146.5	Chr.07	Chr.16
Chr01	HAU3319	SSR	4788210	4789646	146.5	Chr.07	Chr.16
Chr01	TMB864	SSR	4825280	4825036	146.3	Chr.07	Chr.16
Chr01	HAU1395	SSR	4844930	4844085	146.3	Chr.07	Chr.16
Chr01	NAU2681	SSR	4847942	4848576	146.3	Chr.07	Chr.16
Chr01	HAU1060	SSR	4848123	4849013	146.3	Chr.07	Chr.16
Chr01	HAU2214	SSR	4848123	4849007	146.3	Chr.07	Chr.16
Chr01	HAU2297	SSR	4848123	4848992	146.3	Chr.07	Chr.16
Chr01	HAU2622	SSR	4848123	4848574	146.3	Chr.07	Chr.16
Chr01	HAU1022	SSR	4848323	4848745	146.3	Chr.07	Chr.16
Chr01	HAU2748	SSR	4848899	4848513	146.3	Chr.07	Chr.16
Chr01	NAU2685	SSR	4935849	4936380	146	Chr.07	Chr.16
Chr01	NAU2686	SSR	4935849	4936380	146	Chr.07	Chr.16
Chr01	DPL0541	SSR	4959574	4959417	146	Chr.07	Chr.16
Chr01	NBRI_Gh_B_233	SSR	4967890	4967748	145.9	Chr.07	Chr.16
Chr01	A1608	RFLP	5023556	5023168	145.8	Chr.07	Chr.16
Chr01	TMB2043	SSR	5059292	5063553	145.7	Chr.07	Chr.16
Chr01	A1210	RFLP	5075837	5076079	145.6	Chr.07	Chr.16
Chr01	HAU0655	SSR	5077774	5082387	145.6	Chr.07	Chr.16
Chr01	HAU0961	SSR	5083019	5086470	145.6	Chr.07	Chr.16
Chr01	MUSS48	SSR	5083082	5083558	145.6	Chr.07	Chr.16
Chr01	NAU1074	SSR	5083082	5083910	145.6	Chr.07	Chr.16
Chr01	NAU3999	SSR	5083096	5084084	145.6	Chr.07	Chr.16
Chr01	HAU2975	SSR	5083108	5084090	145.6	Chr.07	Chr.16
Chr01	NAU1337	SSR	5083115	5083739	145.6	Chr.07	Chr.16
Chr01	NBRI_Gh_A2_1113	SSR	5083224	5084365	145.6	Chr.07	Chr.16
Chr01	NAU1292	SSR	5083317	5084152	145.6	Chr.07	Chr.16
Chr01	Gh281	SSR	5083325	5083940	145.6	Chr.07	Chr.16
Chr01	HAU2660	SSR	5083362	5084551	145.6	Chr.07	Chr.16
Chr01	MUSS282	SSR	5083490	5086452	145.6	Chr.07	Chr.16
Chr01	NBRI_Gh_K021	SSR	5118392	5118580	145.5	Chr.07	Chr.16
Chr01	STV042	SSR	5118523	5118433	145.5	Chr.07	Chr.16
Chr01	STV043	SSR	5118554	5118450	145.5	Chr.07	Chr.16
Chr01	Gh292	SSR	5136767	5136966	145.5	Chr.07	Chr.16
Chr01	MON_CGR6947	SSR	5136767	5136825	145.5	Chr.07	Chr.16
Chr01	HAU065	SSR	5147125	5151502	145.4	Chr.07	Chr.16
Chr01	HAU066	SSR	5147125	5151502	145.4	Chr.07	Chr.16
Chr01	NAU2148	SSR	5147708	5151570	145.4	Chr.07	Chr.16
Chr01	NAU3868	SSR	5174707	5176744	145.4	Chr.07	Chr.16
Chr01	NAU3449	SSR	5178619	5178872	145.3	Chr.07	Chr.16
Chr01	MUSB607	SSR	5193239	5195251	145.3	Chr.07	Chr.16
Chr01	HAU0350	SSR	5204435	5205215	145.3	Chr.07	Chr.16
Chr01	HAU1828	SSR	5237288	5238265	145.2	Chr.07	Chr.16
Chr01	Gate3BA10	RFLP	5240366	5241201	145.2	Chr.07	Chr.16
Chr01	HAU1303	SSR	5240758	5241193	145.2	Chr.07	Chr.16
Chr01	HAU2972	SSR	5240893	5241110	145.2	Chr.07	Chr.16
Chr01	NAU5513	SSR	5241038	5241110	145.2	Chr.07	Chr.16
Chr01	Unig24C11a	RFLP	5254122	5253800	145.1	Chr.07	Chr.16
Chr01	Unig24C11b	RFLP	5254122	5253800	145.1	Chr.07	Chr.16
Chr01	MON_CGR5740	SSR	5274866	5274695	145.1	Chr.07	Chr.16
Chr01	JESPR24	SSR	5280400	5280486	145.1	Chr.07	Chr.16
Chr01	MON_CGR5780	SSR	5280487	5280402	145.1	Chr.07	Chr.16
Chr01	NAU3260	SSR	5286870	5286916	145	Chr.07	Chr.16
Chr01	NAU2846	SSR	5316008	5315816	145	Chr.07	Chr.16
Chr01	HAU1993	SSR	5354681	5355023	144.8	Chr.07	Chr.16
Chr01	MON_CGR6512	SSR	5371146	5371401	144.8	Chr.07	Chr.16
Chr01	MON_CER0119	SSR	5371318	5371784	144.8	Chr.07	Chr.16
Chr01	pAR0139b	RFLP	5371920	5373004	144.8	Chr.07	Chr.16
Chr01	MON_CGR6512	SSR	5391017	5390957	144.7	Chr.07	Chr.16
Chr01	MON_CER0119	SSR	5391392	5391567	144.7	Chr.07	Chr.16
Chr01	pAR0139b	RFLP	5392190	5393161	144.7	Chr.07	Chr.16
Chr01	HAU1202	SSR	5395801	5398244	144.7	Chr.07	Chr.16
Chr01	NAU5012	SSR	5396407	5398036	144.7	Chr.07	Chr.16
Chr01	NBRI_Gh_C_1127	SSR	5396986	5398244	144.7	Chr.07	Chr.16
Chr01	G1185	RFLP	5404108	5403077	144.7	Chr.07	Chr.16
Chr01	JESPR173	SSR	5460605	5460733	144.4	Chr.07	Chr.16
Chr01	MON_CGR5137	SSR	5460605	5461180	144.4	Chr.07	Chr.16
Chr01	TMB2367	SSR	5460605	5460730	144.4	Chr.07	Chr.16
Chr01	HAU2263	SSR	5460730	5460520	144.4	Chr.07	Chr.16
Chr01	JESPR201	SSR	5460730	5460605	144.4	Chr.07	Chr.16
Chr01	TMB2392	SSR	5460730	5460605	144.4	Chr.07	Chr.16
Chr01	TMB2524	SSR	5460730	5460605	144.4	Chr.07	Chr.16
Chr01	HAU0649	SSR	5476881	5479214	144.3	Chr.07	Chr.16
Chr01	NAU3410	SSR	5476881	5479215	144.3	Chr.07	Chr.16
Chr01	NAU5083	SSR	5476881	5479215	144.3	Chr.07	Chr.16
Chr01	Gh211	SSR	5540573	5540527	144	Chr.07	Chr.16
Chr01	Gh594	SSR	5540573	5540527	144	Chr.07	Chr.16
Chr01	NAU2656	SSR	5576437	5577382	143.9	Chr.07	Chr.16
Chr01	MON_CGR5175	SSR	5576516	5576868	143.9	Chr.07	Chr.16
Chr01	HAU2363	SSR	5576694	5578192	143.9	Chr.07	Chr.16
Chr01	HAU2364	SSR	5576694	5578192	143.9	Chr.07	Chr.16
Chr01	NAU2657	SSR	5576979	5578248	143.9	Chr.07	Chr.16
Chr01	NAU4919	SSR	5576979	5578192	143.9	Chr.07	Chr.16
Chr01	NAU4920	SSR	5576979	5578192	143.9	Chr.07	Chr.16
Chr01	MUSB308	SSR	5638803	5643157	143.6	Chr.07	Chr.16
Chr01	TMB1203	SSR	5638803	5643168	143.6	Chr.07	Chr.16
Chr01	HAU2000	SSR	5682267	5682365	143.4	Chr.07	Chr.16
Chr01	Gh496	SSR	5701820	5706654	143.3	Chr.07	Chr.16
Chr01	Gh570	SSR	5701843	5706631	143.3	Chr.07	Chr.16
Chr01	Gh361	SSR	5711124	5711403	143.3	Chr.07	Chr.16
Chr01	pAR09B08	RFLP	5724597	5724873	143.2	Chr.07	Chr.16
Chr01	NBRI_Gh_B_1141	SSR	5724822	5724673	143.2	Chr.07	Chr.16
Chr01	ESTS126	RFLP	5768683	5769261	143	Chr.07	Chr.16
Chr01	HAU0695	SSR	5768931	5769505	143	Chr.07	Chr.16
Chr01	HAU0940	SSR	5775788	5777930	142.8	Chr.07	Chr.16
Chr01	pAR0608	RFLP	5814721	5814586	141.8	Chr.07	Chr.16
Chr01	HAU3170	SSR	5840390	5844191	141.2	Chr.07	Chr.16
Chr01	HAU2734	SSR	5840735	5844191	141.2	Chr.07	Chr.16
Chr01	NAU5450	SSR	5840738	5843159	141.2	Chr.07	Chr.16
Chr01	NAU3166	SSR	5936196	5937866	138.7	Chr.07	Chr.16
Chr01	HAU2082	SSR	5967121	5967856	137.9	Chr.07	Chr.16
Chr01	NAU3375	SSR	5967492	5967856	137.9	Chr.07	Chr.16
Chr01	HAU0843	SSR	6010494	6013112	136.8	Chr.07	Chr.16
Chr01	HAU0843	SSR	6019766	6019820	136.6	Chr.07	Chr.16
Chr01	MON_CGR5597	SSR	6049362	6049681	135.8	Chr.07	Chr.16
Chr01	NAU3037	SSR	6067071	6067867	135.3	Chr.07	Chr.16
Chr01	NBRI_Gh_B_3889	SSR	6067153	6066878	135.3	Chr.07	Chr.16
Chr01	Gh151	SSR	6073195	6073963	135.2	Chr.07	Chr.16
Chr01	pAR0997	RFLP	6080112	6081782	135	Chr.07	Chr.16
Chr01	BNL3985	SSR	6097815	6097765	134.9	Chr.07	Chr.16
Chr01	NBRI_Gh_B_EYI1BW404I6EG9	SSR	6106476	6106758	134.9	Chr.07	Chr.16
Chr01	TMB1933	SSR	6142675	6142767	134.8	Chr.07	Chr.16
Chr01	NAU5488	SSR	6156452	6156103	134.7	Chr.07	Chr.16
Chr01	HAU0618	SSR	6156463	6160412	134.7	Chr.07	Chr.16
Chr01	MON_CGR5621	SSR	6192819	6193178	134.6	Chr.07	Chr.16
Chr01	HAU2807	SSR	6192838	6193693	134.6	Chr.07	Chr.16
Chr01	HAU1595	SSR	6258374	6258157	134.4	Chr.07	Chr.16
Chr01	HAU2383	SSR	6259459	6259357	134.4	Chr.07	Chr.16
Chr01	MON_DPL0419	SSR	6264429	6264332	134.4	Chr.07	Chr.16
Chr01	NAU3939	SSR	6273573	6277112	134.3	Chr.07	Chr.16
Chr01	MON_SHIN-1463	SSR	6273634	6273545	134.3	Chr.07	Chr.16
Chr01	MON_SHIN-0278	SSR	6275563	6277213	134.3	Chr.07	Chr.16
Chr01	MGHES-36	SSR	6277000	6277201	134.3	Chr.07	Chr.16
Chr01	MGHES36	SSR	6277213	6276998	134.3	Chr.07	Chr.16
Chr01	MUSS149	SSR	6287495	6288131	134.3	Chr.07	Chr.16
Chr01	JESPR16	SSR	6291150	6291399	134.3	Chr.07	Chr.16
Chr01	MON_CGR5336	SSR	6296589	6298918	134.3	Chr.07	Chr.16
Chr01	HAU2960	SSR	6296601	6299046	134.3	Chr.07	Chr.16
Chr01	NAU5120	SSR	6296692	6299016	134.3	Chr.07	Chr.16
Chr01	NAU2820	SSR	6296721	6299047	134.3	Chr.07	Chr.16
Chr01	HAU0582	SSR	6299373	6302528	134.3	Chr.07	Chr.16
Chr01	P01-42	RFLP	6299541	6300036	134.3	Chr.07	Chr.16
Chr01	MON_DC40231	SSR	6308178	6308920	134.2	Chr.07	Chr.16
Chr01	HAU0582	SSR	6334112	6336499	134.2	Chr.07	Chr.16
Chr01	P01-42	RFLP	6336001	6336671	134.1	Chr.07	Chr.16
Chr01	NBRI_Gh_A_EYI1BW401BM78C	SSR	6361543	6361378	134.1	Chr.07	Chr.16
Chr01	NAU3808	SSR	6421306	6421490	133.9	Chr.07	Chr.16
Chr01	HAU2667	SSR	6421308	6421844	133.9	Chr.07	Chr.16
Chr01	Gh492	SSR	6421490	6421306	133.9	Chr.07	Chr.16
Chr01	NBRI_Gh_J045	SSR	6421490	6421306	133.9	Chr.07	Chr.16
Chr01	HAU2971	SSR	6422005	6421306	133.8	Chr.07	Chr.16
Chr01	NAU3255	SSR	6426834	6430956	133.8	Chr.07	Chr.16
Chr01	CIR247	SSR	6437239	6437474	133.8	Chr.07	Chr.16
Chr01	HAU0484	SSR	6444391	6445108	133.8	Chr.07	Chr.16
Chr01	NBRI_Gh_L001	SSR	6450850	6451264	133.8	Chr.07	Chr.16
Chr01	MON_CGR6894	SSR	6475232	6475672	133.7	Chr.07	Chr.16
Chr01	MON_COT048	SSR	6475232	6475615	133.7	Chr.07	Chr.16
Chr01	HAU0608	SSR	6500514	6504199	133.6	Chr.07	Chr.16
Chr01	NAU3050	SSR	6507288	6507344	133.6	Chr.07	Chr.16
Chr01	NBRI_Gh_E_EYT27PB03FKD6A	SSR	6513828	6513909	133.6	Chr.07	Chr.16
Chr01	TMB2951	SSR	6596798	6597229	133.3	Chr.07	Chr.16
Chr01	MUSB720	SSR	6650958	6651096	133.1	Chr.07	Chr.16
Chr01	HAU0798	SSR	6658999	6660583	133.1	Chr.07	Chr.16
Chr01	MON_SHIN-0780	SSR	6682448	6683222	133	Chr.07	Chr.16
Chr01	HAU3168	SSR	6683453	6684701	133	Chr.07	Chr.16
Chr01	HAU2841	SSR	6713240	6714289	132.9	Chr.07	Chr.16
Chr01	NAU3571	SSR	6720845	6721453	132.8	Chr.07	Chr.16
Chr01	HAU2135	SSR	6720852	6721735	132.8	Chr.07	Chr.16
Chr01	MON_CGR5097	SSR	6721049	6721202	132.8	Chr.07	Chr.16
Chr01	HAU1263	SSR	6721093	6721199	132.8	Chr.07	Chr.16
Chr01	HAU1831	SSR	6734470	6734197	132.8	Chr.07	Chr.16
Chr01	HAU0775	SSR	6737034	6738604	132.8	Chr.07	Chr.16
Chr01	NAU964	SSR	6738318	6738713	132.8	Chr.07	Chr.16
Chr01	NAU1142	SSR	6738319	6738713	132.8	Chr.07	Chr.16
Chr01	HAU0994	SSR	6742223	6742330	132.8	Chr.07	Chr.16
Chr01	Gate2BA04	RFLP	6745194	6745405	132.8	Chr.07	Chr.16
Chr01	MON_DPL0836	SSR	6746303	6746784	132.8	Chr.07	Chr.16
Chr01	NAU3330	SSR	6790376	6791194	132.6	Chr.07	Chr.16
Chr01	NAU2862	SSR	6790383	6791209	132.6	Chr.07	Chr.16
Chr01	NAU2863	SSR	6790383	6791209	132.6	Chr.07	Chr.16
Chr01	NBRI_Gh_E_EYT27PB03F3ZNU	SSR	6790547	6790407	132.6	Chr.07	Chr.16
Chr01	NAU2931	SSR	6790584	6792599	132.6	Chr.07	Chr.16
Chr01	NBRI_Gh_E_408	SSR	6790855	6791081	132.6	Chr.07	Chr.16
Chr01	MUSB50	SSR	6808587	6808945	132.6	Chr.07	Chr.16
Chr01	MON_DPL0719	SSR	6819344	6819827	132.5	Chr.07	Chr.16
Chr01	HAU2657	SSR	6837395	6837206	132.5	Chr.07	Chr.16
Chr01	MUCS468	SSR	6849978	6852806	132.4	Chr.07	Chr.16
Chr01	Unig25B05	RFLP	6856521	6857898	132.4	Chr.07	Chr.16
Chr01	BNL3793	SSR	6876264	6876815	132.3	Chr.07	Chr.16
Chr01	NAU2360	SSR	6882787	6883120	132.3	Chr.07	Chr.16
Chr01	Gate3DG07a	RFLP	6882794	6884463	132.3	Chr.07	Chr.16
Chr01	Gate3DG07b	RFLP	6882794	6884463	132.3	Chr.07	Chr.16
Chr01	Gate3DG07c	RFLP	6882794	6884463	132.3	Chr.07	Chr.16
Chr01	pAR07A02	RFLP	6882794	6884635	132.3	Chr.07	Chr.16
Chr01	NBRI_Gh_D_EYT27PB02EUXV7	SSR	6883047	6882797	132.3	Chr.07	Chr.16
Chr01	MUSS439	SSR	6889009	6889103	132.3	Chr.07	Chr.16
Chr01	HAU2027	SSR	6889084	6889009	132.3	Chr.07	Chr.16
Chr01	MON_COT093	SSR	6908555	6908484	132.2	Chr.07	Chr.16
Chr01	MON_CGR6347	SSR	6909693	6914328	132.2	Chr.07	Chr.16
Chr01	Gh82	SSR	6909725	6914340	132.2	Chr.07	Chr.16
Chr01	HAU1748	SSR	6918312	6919132	132.2	Chr.07	Chr.16
Chr01	NAU2625	SSR	6918446	6919717	132.2	Chr.07	Chr.16
Chr01	A1614	RFLP	6919261	6919572	132.2	Chr.07	Chr.16
Chr01	Gh509	SSR	6923749	6923466	132.2	Chr.07	Chr.16
Chr01	NAU1261	SSR	6940492	6943450	132.1	Chr.07	Chr.16
Chr01	MUSS7	SSR	6940513	6943450	132.1	Chr.07	Chr.16
Chr01	NAU5360	SSR	6940980	6943518	132.1	Chr.07	Chr.16
Chr01	MON_C2-0046	SSR	6949917	6950357	132.1	Chr.07	Chr.16
Chr01	pAR0410	RFLP	6957973	6959613	132.1	Chr.07	Chr.16
Chr01	MON_CGR6393	SSR	6964243	6964335	132	Chr.07	Chr.16
Chr01	NBRI_Gh_C_EYT27PB01BUQ63	SSR	6964364	6964243	132	Chr.07	Chr.16
Chr01	MON_CGR5576	SSR	6985315	6985215	132	Chr.07	Chr.16
Chr01	MON_CGR6830	SSR	6985318	6985215	132	Chr.07	Chr.16
Chr01	NAU2018	SSR	6999285	6999789	131.9	Chr.07	Chr.16
Chr01	TMB754	SSR	7009085	7008995	131.9	Chr.07	Chr.16
Chr01	MUCS616	SSR	7046613	7048531	131.8	Chr.07	Chr.16
Chr01	HAU0908	SSR	7046688	7048309	131.8	Chr.07	Chr.16
Chr01	HAU2898	SSR	7046688	7048284	131.8	Chr.07	Chr.16
Chr01	HAU3246	SSR	7046688	7047325	131.8	Chr.07	Chr.16
Chr01	MUSS241	SSR	7046706	7047267	131.8	Chr.07	Chr.16
Chr01	MUSS413	SSR	7046706	7047295	131.8	Chr.07	Chr.16
Chr01	MUCS550	SSR	7047214	7048309	131.8	Chr.07	Chr.16
Chr01	MON_C2-0118	SSR	7062809	7062750	131.7	Chr.07	Chr.16
Chr01	Gh140	SSR	7087231	7087658	131.6	Chr.07	Chr.16
Chr01	BNL1531	SSR	7093284	7093643	131.6	Chr.07	Chr.16
Chr01	Gh205	SSR	7093402	7093977	131.6	Chr.07	Chr.16
Chr01	HAU1836	SSR	7096955	7096746	131.6	Chr.07	Chr.16
Chr01	BNL1531	SSR	7102678	7103024	131.6	Chr.07	Chr.16
Chr01	Gh205	SSR	7102784	7103356	131.6	Chr.07	Chr.16
Chr01	HAU1836	SSR	7106806	7107503	131.6	Chr.07	Chr.16
Chr01	MUCS028	SSR	7106972	7106815	131.6	Chr.07	Chr.16
Chr01	MUSS332	SSR	7106972	7106815	131.6	Chr.07	Chr.16
Chr01	MUSB881	SSR	7121102	7125507	131.5	Chr.07	Chr.16
Chr01	MUSS424	SSR	7146640	7146755	131.4	Chr.07	Chr.16
Chr01	NBRI_Gh_J001	SSR	7161165	7161420	131.4	Chr.07	Chr.16
Chr01	CIR412	SSR	7162415	7162697	131.4	Chr.07	Chr.16
Chr01	Gh402	SSR	7162643	7163171	131.4	Chr.07	Chr.16
Chr01	HAU1043	SSR	7209207	7210362	131.2	Chr.07	Chr.16
Chr01	HAU0345	SSR	7209297	7209207	131.2	Chr.07	Chr.16
Chr01	pGH269	RFLP	7209637	7209798	131.2	Chr.07	Chr.16
Chr01	MUCS221	SSR	7211181	7213706	131.2	Chr.07	Chr.16
Chr01	NBRI_Gh_B2_368	SSR	7257523	7257832	131.1	Chr.07	Chr.16
Chr01	MUSS4	SSR	7257915	7257341	131.1	Chr.07	Chr.16
Chr01	NAU1048	SSR	7257915	7257275	131.1	Chr.07	Chr.16
Chr01	HAU3345	SSR	7297248	7301239	130.9	Chr.07	Chr.16
Chr01	HAU2563	SSR	7297271	7299517	130.9	Chr.07	Chr.16
Chr01	HAU2938	SSR	7297271	7299525	130.9	Chr.07	Chr.16
Chr01	MUCS201	SSR	7297271	7298390	130.9	Chr.07	Chr.16
Chr01	NAU1194	SSR	7297271	7298821	130.9	Chr.07	Chr.16
Chr01	NAU2952	SSR	7298107	7299525	130.9	Chr.07	Chr.16
Chr01	NAU3790	SSR	7298336	7299525	130.9	Chr.07	Chr.16
Chr01	NAU2917	SSR	7298626	7301529	130.9	Chr.07	Chr.16
Chr01	NAU2885	SSR	7298757	7299525	130.9	Chr.07	Chr.16
Chr01	NAU2382	SSR	7299525	7299466	130.9	Chr.07	Chr.16
Chr01	NAU2383	SSR	7299525	7299466	130.9	Chr.07	Chr.16
Chr01	HAU1583	SSR	7309435	7309987	130.9	Chr.07	Chr.16
Chr01	HAU0463	SSR	7309710	7310253	130.9	Chr.07	Chr.16
Chr01	MUCS366	SSR	7309710	7310210	130.9	Chr.07	Chr.16
Chr01	MUSS362	SSR	7309710	7310210	130.9	Chr.07	Chr.16
Chr01	NAU2674	SSR	7309916	7310064	130.9	Chr.07	Chr.16
Chr01	NAU2675	SSR	7309916	7310064	130.9	Chr.07	Chr.16
Chr01	HAU2048	SSR	7310386	7310993	130.9	Chr.07	Chr.16
Chr01	HAU0285	SSR	7310412	7310978	130.9	Chr.07	Chr.16
Chr01	NAU3735	SSR	7369696	7370965	130.7	Chr.07	Chr.16
Chr01	HAU0478	SSR	7379212	7381814	130.6	Chr.07	Chr.16
Chr01	NBRI_Gh_A2_1431	SSR	7391971	7395301	130.6	Chr.07	Chr.16
Chr01	NBRI_Gh_C_981	SSR	7391987	7394856	130.6	Chr.07	Chr.16
Chr01	pAR0564	RFLP	7396406	7396898	130.6	Chr.07	Chr.16
Chr01	NAU4956	SSR	7399109	7400948	130.6	Chr.07	Chr.16
Chr01	MON_COT125	SSR	7468070	7468180	130.3	Chr.07	Chr.16
Chr01	NAU1173	SSR	7486146	7489489	130.3	Chr.07	Chr.16
Chr01	MUSS63	SSR	7487194	7489489	130.3	Chr.07	Chr.16
Chr01	HAU1665	SSR	7487901	7489379	130.3	Chr.07	Chr.16
Chr01	MUSB1260	SSR	7499570	7500306	130.2	Chr.07	Chr.16
Chr01	HAU0587	SSR	7500134	7501579	130.2	Chr.07	Chr.16
Chr01	HAU0588	SSR	7500134	7501334	130.2	Chr.07	Chr.16
Chr01	NAU3511	SSR	7500134	7500724	130.2	Chr.07	Chr.16
Chr01	HAU2271	SSR	7500177	7500991	130.2	Chr.07	Chr.16
Chr01	HAU2272	SSR	7500177	7500991	130.2	Chr.07	Chr.16
Chr01	MON_CGR5372	SSR	7500209	7500577	130.2	Chr.07	Chr.16
Chr01	MON_CGR6586	SSR	7500209	7500465	130.2	Chr.07	Chr.16
Chr01	MUSS117	SSR	7500209	7500623	130.2	Chr.07	Chr.16
Chr01	NBRI_Gh_C_EYT27PB01AV58Z	SSR	7500209	7500350	130.2	Chr.07	Chr.16
Chr01	NBRI_Gh_C_EYT27PB01A09K2	SSR	7500315	7500250	130.2	Chr.07	Chr.16
Chr01	HAU0625	SSR	7500774	7501087	130.2	Chr.07	Chr.16
Chr01	MUSB587	SSR	7536250	7536057	130.1	Chr.07	Chr.16
Chr01	MUSB599	SSR	7536466	7536312	130.1	Chr.07	Chr.16
Chr01	TMB593	SSR	7536528	7536204	130.1	Chr.07	Chr.16
Chr01	HAU1657	SSR	7603730	7604083	129.9	Chr.07	Chr.16
Chr01	MON_CGR6881	SSR	7603886	7604387	129.9	Chr.07	Chr.16
Chr01	NBRI_Gh_A112	SSR	7603886	7604384	129.9	Chr.07	Chr.16
Chr01	NAU3918	SSR	7603930	7604801	129.9	Chr.07	Chr.16
Chr01	NAU2593	SSR	7633415	7634081	129.8	Chr.07	Chr.16
Chr01	MUSS531	SSR	7633462	7633928	129.8	Chr.07	Chr.16
Chr01	Gate1CB06	RFLP	7633918	7633979	129.8	Chr.07	Chr.16
Chr01	pAR0837	RFLP	7641730	7641836	129.8	Chr.07	Chr.16
Chr01	NAU2775	SSR	7684884	7686235	129.6	Chr.07	Chr.16
Chr01	Gate2BF11a	RFLP	7685658	7686066	129.6	Chr.07	Chr.16
Chr01	Gate2BF11b	RFLP	7685658	7686066	129.6	Chr.07	Chr.16
Chr01	HAU3056	SSR	7685969	7686469	129.6	Chr.07	Chr.16
Chr01	MGHES-12	SSR	7686041	7686128	129.6	Chr.07	Chr.16
Chr01	NAU2146	SSR	7686465	7685951	129.6	Chr.07	Chr.16
Chr01	Gh333	SSR	7694121	7695735	129.6	Chr.07	Chr.16
Chr01	Gh345	SSR	7695743	7696204	129.6	Chr.07	Chr.16
Chr01	Gh56	SSR	7695743	7696204	129.6	Chr.07	Chr.16
Chr01	HAU1473	SSR	7696024	7697354	129.6	Chr.07	Chr.16
Chr01	MON_CGR6125	SSR	7713180	7713809	129.5	Chr.07	Chr.16
Chr01	MON_CGR6869	SSR	7713404	7713809	129.5	Chr.07	Chr.16
Chr01	MON_DC30046	SSR	7713525	7713807	129.5	Chr.07	Chr.16
Chr01	Unig25A05	RFLP	7784950	7785278	129.3	Chr.07	Chr.16
Chr01	HAU0648	SSR	7788209	7789001	129.3	Chr.07	Chr.16
Chr01	CIR376	SSR	7791478	7791419	129.3	Chr.07	Chr.16
Chr01	HAU0648	SSR	7799908	7800687	129.2	Chr.07	Chr.16
Chr01	NAU4076	SSR	7799908	7800687	129.2	Chr.07	Chr.16
Chr01	HAU2676	SSR	7800060	7800687	129.2	Chr.07	Chr.16
Chr01	NBRI_Gh_D_1483	SSR	7800251	7800687	129.2	Chr.07	Chr.16
Chr01	NBRI_Gh_D_1483	SSR	7805946	7806250	129.2	Chr.07	Chr.16
Chr01	HAU1731	SSR	7806130	7805958	129.2	Chr.07	Chr.16
Chr01	STV142	SSR	7806325	7805948	129.2	Chr.07	Chr.16
Chr01	HAU2676	SSR	7806328	7805946	129.2	Chr.07	Chr.16
Chr01	HAU0648	SSR	7806380	7805946	129.2	Chr.07	Chr.16
Chr01	NAU4076	SSR	7806380	7805946	129.2	Chr.07	Chr.16
Chr01	Coau2G19	RFLP	7839989	7841137	129.1	Chr.07	Chr.16
Chr01	Unig06G05	RFLP	7864364	7866385	128.8	Chr.07	Chr.16
Chr01	pAR0712	RFLP	7864386	7866390	128.8	Chr.07	Chr.16
Chr01	pGH408	RFLP	7888905	7889526	128.5	Chr.07	Chr.16
Chr01	MUSB716	SSR	7927599	7929720	128	Chr.07	Chr.16
Chr01	TMB925	SSR	7928663	7933182	128	Chr.07	Chr.16
Chr01	Gh225	SSR	7951598	7952148	127.7	Chr.07	Chr.16
Chr01	HAU1101	SSR	7978534	7979181	127.4	Chr.07	Chr.16
Chr01	HAU1816	SSR	7979073	7979181	127.4	Chr.07	Chr.16
Chr01	Gate4AC04	RFLP	8000691	8000271	127.1	Chr.07	Chr.16
Chr01	MON_CGR6864	SSR	8001260	8001321	127.1	Chr.07	Chr.16
Chr01	TMB1302	SSR	8002360	8002511	127.1	Chr.07	Chr.16
Chr01	MUSS453	SSR	8002384	8004732	127.1	Chr.07	Chr.16
Chr01	Coau4H19	RFLP	8002562	8002384	127.1	Chr.07	Chr.16
Chr01	Gate1CB05	RFLP	8002580	8002382	127.1	Chr.07	Chr.16
Chr01	pAR4-13	RFLP	8005874	8009856	127	Chr.07	Chr.16
Chr01	HAU1783	SSR	8005874	8006178	127	Chr.07	Chr.16
Chr01	HAU1774	SSR	8008522	8008866	127	Chr.07	Chr.16
Chr01	NBRI_Gh_C_EYT27PB01BDV6R	SSR	8011497	8011412	127	Chr.07	Chr.16
Chr01	HAU2530	SSR	8030102	8030993	126.7	Chr.07	Chr.16
Chr01	HAU1818	SSR	8032252	8031468	126.7	Chr.07	Chr.16
Chr01	HAU1819	SSR	8032252	8031468	126.7	Chr.07	Chr.16
Chr01	HAU1302	SSR	8048750	8050771	126.5	Chr.07	Chr.16
Chr01	NAU4991	SSR	8048750	8050041	126.5	Chr.07	Chr.16
Chr01	pAR0757	RFLP	8078662	8080543	126.1	Chr.07	Chr.16
Chr01	HAU1347	SSR	8129293	8129376	125.5	Chr.07	Chr.16
Chr01	MUCS277	SSR	8141593	8143303	125.3	Chr.07	Chr.16
Chr01	MUSS264	SSR	8141605	8143302	125.3	Chr.07	Chr.16
Chr01	Gate2BD04a	RFLP	8143303	8142762	125.3	Chr.07	Chr.16
Chr01	Gate2BD04b	RFLP	8143303	8142762	125.3	Chr.07	Chr.16
Chr01	Gate2BD04c	RFLP	8143303	8142762	125.3	Chr.07	Chr.16
Chr01	pAR0615	RFLP	8152213	8153174	125.2	Chr.07	Chr.16
Chr01	HAU0457	SSR	8160020	8161581	125.2	Chr.07	Chr.16
Chr01	HAU0976	SSR	8160020	8161584	125.2	Chr.07	Chr.16
Chr01	MUSS580	SSR	8160020	8161584	125.2	Chr.07	Chr.16
Chr01	NAU2880	SSR	8160020	8161584	125.2	Chr.07	Chr.16
Chr01	pAR3-30	RFLP	8160963	8161747	125.2	Chr.07	Chr.16
Chr01	HAU0821	SSR	8196708	8196565	125.1	Chr.07	Chr.16
Chr01	MUCS438	SSR	8198661	8198490	125.1	Chr.07	Chr.16
Chr01	HAU2063	SSR	8261263	8261371	125	Chr.07	Chr.16
Chr01	NAU3639	SSR	8262095	8262305	125	Chr.07	Chr.16
Chr01	HAU2950	SSR	8281193	8281701	124.9	Chr.07	Chr.16
Chr01	HAU0781	SSR	8286394	8287947	124.9	Chr.07	Chr.16
Chr01	HAU3130	SSR	8397271	8399323	124.7	Chr.07	Chr.16
Chr01	HAU2453	SSR	8462348	8463200	124.6	Chr.07	Chr.16
Chr01	NAU2078	SSR	8462429	8463065	124.6	Chr.07	Chr.16
Chr01	MON_CGR5656	SSR	8462719	8463080	124.6	Chr.07	Chr.16
Chr01	BNL1597	SSR	8462875	8463290	124.6	Chr.07	Chr.16
Chr01	BNL2634	SSR	8463027	8463209	124.5	Chr.07	Chr.16
Chr01	JESPR242	SSR	8463209	8463044	124.5	Chr.07	Chr.16
Chr01	JESPR222	SSR	8463285	8463017	124.5	Chr.07	Chr.16
Chr01	MON_CER0096	SSR	8469224	8473450	124.5	Chr.07	Chr.16
Chr01	MON_CER0096	SSR	8482901	8487477	124.5	Chr.07	Chr.16
Chr01	MON_CGR5828	SSR	8489686	8490114	124.5	Chr.07	Chr.16
Chr01	CM5	SSR	8489688	8489830	124.5	Chr.07	Chr.16
Chr01	MON_CGR5828	SSR	8503576	8504008	124.5	Chr.07	Chr.16
Chr01	CM5	SSR	8503578	8503720	124.5	Chr.07	Chr.16
Chr01	MON_CER0096	SSR	8511304	8512474	124.5	Chr.07	Chr.16
Chr01	HAU2453	SSR	8524958	8525421	124.4	Chr.07	Chr.16
Chr01	NAU2078	SSR	8525039	8525421	124.4	Chr.07	Chr.16
Chr01	MON_CGR5656	SSR	8525326	8525421	124.4	Chr.07	Chr.16
Chr01	TMB1678	SSR	8544643	8544405	124.4	Chr.07	Chr.16
Chr01	MUSB1301	SSR	8557076	8556986	124.4	Chr.07	Chr.16
Chr01	NAU5493	SSR	8597897	8599194	124.3	Chr.07	Chr.16
Chr01	TMB63	SSR	8663766	8664100	124.1	Chr.07	Chr.16
Chr01	Gh404	SSR	8663786	8664270	124.1	Chr.07	Chr.16
Chr01	MON_COT111	SSR	8671698	8672148	124.1	Chr.07	Chr.16
Chr01	MON_COT111	SSR	8680896	8681357	124.1	Chr.07	Chr.16
Chr01	MUSB1145	SSR	8698490	8698714	124.1	Chr.07	Chr.16
Chr01	HAU1520	SSR	8708390	8709063	124	Chr.07	Chr.16
Chr01	HAU1195	SSR	8709542	8710679	124	Chr.07	Chr.16
Chr01	MUSS196	SSR	8712535	8713283	124	Chr.07	Chr.16
Chr01	MUSS196	SSR	8741426	8741348	124	Chr.07	Chr.16
Chr01	MON_DPL0613	SSR	8809856	8810222	123.8	Chr.07	Chr.16
Chr01	MON_DC20124	SSR	8829274	8829686	123.8	Chr.07	Chr.16
Chr01	CIR107	SSR	8839465	8839721	123.8	Chr.07	Chr.16
Chr01	MUSS196	SSR	8929277	8930863	123.6	Chr.07	Chr.16
Chr01	HAU1201	SSR	9005302	9008252	123.4	Chr.07	Chr.16
Chr01	MUSS115	SSR	9005416	9006756	123.4	Chr.07	Chr.16
Chr01	HAU0596	SSR	9030701	9031128	123.4	Chr.07	Chr.16
Chr01	HAU2586	SSR	9030768	9031128	123.4	Chr.07	Chr.16
Chr01	HAU2309	SSR	9030821	9031128	123.4	Chr.07	Chr.16
Chr01	MUSB785	SSR	9049634	9049492	123.3	Chr.07	Chr.16
Chr01	MUSB345	SSR	9066567	9070556	123.3	Chr.07	Chr.16
Chr01	TMB828	SSR	9099253	9098778	123.2	Chr.07	Chr.16
Chr01	TMB2958	SSR	9113147	9113282	123.2	Chr.07	Chr.16
Chr01	MUSB243	SSR	9125306	9125110	123.2	Chr.07	Chr.16
Chr01	HAU1693	SSR	9132823	9133467	123.2	Chr.07	Chr.16
Chr01	HAU1170	SSR	9137227	9137811	123.2	Chr.07	Chr.16
Chr01	HAU0493	SSR	9137660	9137364	123.2	Chr.07	Chr.16
Chr01	HAU1169	SSR	9137720	9140377	123.2	Chr.07	Chr.16
Chr01	HAU2555	SSR	9150213	9150473	123.1	Chr.07	Chr.16
Chr01	HAU2555	SSR	9155820	9156320	123.1	Chr.07	Chr.16
Chr01	NBRI_Gh_A_EYI1BW401AMFY2	SSR	9192971	9193240	123	Chr.07	Chr.16
Chr01	NBRI_Gh_A_EYI1BW401AMFY2	SSR	9205458	9205637	123	Chr.07	Chr.16
Chr01	HAU2073	SSR	9209832	9210116	123	Chr.07	Chr.16
Chr01	HAU3203	SSR	9235812	9236441	123	Chr.07	Chr.16
Chr01	HAU2388	SSR	9235835	9238720	123	Chr.07	Chr.16
Chr01	MON_SHIN-0152	SSR	9235916	9238577	123	Chr.07	Chr.16
Chr01	MUSB607	SSR	9248177	9248323	122.9	Chr.07	Chr.16
Chr01	MON_DPL0418	SSR	9252086	9256518	122.9	Chr.07	Chr.16
Chr01	TMB1000	SSR	9295035	9300016	122.8	Chr.07	Chr.16
Chr01	TMB1123	SSR	9295035	9300015	122.8	Chr.07	Chr.16
Chr01	TMB1311	SSR	9295035	9300016	122.8	Chr.07	Chr.16
Chr01	TMB188	SSR	9295035	9300012	122.8	Chr.07	Chr.16
Chr01	TMB603	SSR	9295041	9300017	122.8	Chr.07	Chr.16
Chr01	HAU1669	SSR	9302147	9302490	122.8	Chr.07	Chr.16
Chr01	TMB1484	SSR	9333176	9337198	122.8	Chr.07	Chr.16
Chr01	MON_CGR6682	SSR	9499069	9499007	122.4	Chr.07	Chr.16
Chr01	MON_DPL0656	SSR	9552270	9552698	122.3	Chr.07	Chr.16
Chr01	Gh390	SSR	9552424	9552512	122.3	Chr.07	Chr.16
Chr01	HAU2371	SSR	9574040	9575394	122.2	Chr.07	Chr.16
Chr01	MON_CGR5248	SSR	9574148	9574559	122.2	Chr.07	Chr.16
Chr01	MUSS84	SSR	9574270	9574345	122.2	Chr.07	Chr.16
Chr01	NAU1060	SSR	9574270	9574725	122.2	Chr.07	Chr.16
Chr01	Gh185	SSR	9610212	9611691	122.2	Chr.07	Chr.16
Chr01	MON_CGR6855	SSR	9623812	9627645	122.2	Chr.07	Chr.16
Chr01	MON_C2-0011B	SSR	9637835	9638097	122.1	Chr.07	Chr.16
Chr01	MON_DC40065	SSR	9637836	9638097	122.1	Chr.07	Chr.16
Chr01	NAU2721	SSR	9658073	9657250	122.1	Chr.07	Chr.16
Chr01	MUCS487	SSR	9687964	9688607	122	Chr.07	Chr.16
Chr01	MUSS390	SSR	9687964	9688607	122	Chr.07	Chr.16
Chr01	NBRI_Gh_A2_966	SSR	9689032	9690017	122	Chr.07	Chr.16
Chr01	Coau1K12	RFLP	9703086	9703557	122	Chr.07	Chr.16
Chr01	MUSB29	SSR	9729588	9729837	121.9	Chr.07	Chr.16
Chr01	DPL0511	SSR	9758330	9758593	121.9	Chr.07	Chr.16
Chr01	DPL0511	SSR	9768339	9768963	121.8	Chr.07	Chr.16
Chr01	pAR0887	RFLP	9846087	9845930	121.7	Chr.07	Chr.16
Chr01	HAU1723	SSR	9846472	9848176	121.7	Chr.07	Chr.16
Chr01	HAU0411	SSR	9848149	9847854	121.7	Chr.07	Chr.16
Chr01	NBRI_Gh_C_EYT27PB01A8E17	SSR	9857996	9858367	121.7	Chr.07	Chr.16
Chr01	HAU2169	SSR	9862470	9862405	121.7	Chr.07	Chr.16
Chr01	NBRI_Gh_B_EYI1BW404HZQQJ	SSR	9924519	9924753	121.5	Chr.07	Chr.16
Chr01	P05-24	RFLP	9989094	9989027	121.4	Chr.07	Chr.16
Chr01	P05-24	RFLP	10006401	10006238	121.3	Chr.07	Chr.16
Chr01	MUSB1301	SSR	10031387	10031298	121.3	Chr.07	Chr.16
Chr01	P05-24	RFLP	10051178	10050705	121.3	Chr.07	Chr.16
Chr01	TMB2386	SSR	10080651	10080581	121.2	Chr.07	Chr.16
Chr01	Gh620	SSR	10086129	10086206	121.2	Chr.07	Chr.16
Chr01	MUSB1062	SSR	10088854	10088251	121.2	Chr.07	Chr.16
Chr01	MON_CGR6386	SSR	10124928	10125551	121.1	Chr.07	Chr.16
Chr01	HAU1912	SSR	10197895	10202864	121	Chr.07	Chr.16
Chr01	HAU0844	SSR	10201185	10201307	121	Chr.07	Chr.16
Chr01	NAU3900	SSR	10201185	10201307	121	Chr.07	Chr.16
Chr01	NBRI_Gh_C2_430	SSR	10277482	10280092	120.8	Chr.07	Chr.16
Chr01	MON_CGR5727	SSR	10277946	10280334	120.8	Chr.07	Chr.16
Chr01	MON_SHIN-0219	SSR	10277946	10280334	120.8	Chr.07	Chr.16
Chr01	NBRI_Gh_C_EYT27PB01BIC8H	SSR	10280262	10280108	120.8	Chr.07	Chr.16
Chr01	NAU3676	SSR	10297259	10298635	120.8	Chr.07	Chr.16
Chr01	HAU2143	SSR	10320475	10321065	120.7	Chr.07	Chr.16
Chr01	NBRI_Gh_D_3707	SSR	10320681	10320399	120.7	Chr.07	Chr.16
Chr01	HAU1697	SSR	10329292	10329907	120.7	Chr.07	Chr.16
Chr01	NAU3868	SSR	10372664	10375572	120.6	Chr.07	Chr.16
Chr01	MON_DPL0512	SSR	10372718	10372601	120.6	Chr.07	Chr.16
Chr01	HAU1397	SSR	10407994	10410594	120.5	Chr.07	Chr.16
Chr01	MON_DPL0512	SSR	10428888	10429018	120.5	Chr.07	Chr.16
Chr01	MON_SHIN-0066	SSR	10436137	10435746	120.5	Chr.07	Chr.16
Chr01	NAU2749	SSR	10444639	10445472	120.4	Chr.07	Chr.16
Chr01	HAU0244	SSR	10444907	10445520	120.4	Chr.07	Chr.16
Chr01	HAU0511	SSR	10444950	10445546	120.4	Chr.07	Chr.16
Chr01	NAU3987	SSR	10445472	10444938	120.4	Chr.07	Chr.16
Chr01	NAU1121	SSR	10467055	10467944	120.4	Chr.07	Chr.16
Chr01	HAU3166	SSR	10468547	10468732	120.4	Chr.07	Chr.16
Chr01	NBRI_Gh_D_4156	SSR	10468732	10468669	120.4	Chr.07	Chr.16
Chr01	MUSB881	SSR	10517367	10521502	120.3	Chr.07	Chr.16
Chr01	HAU2728	SSR	10550452	10550595	120.2	Chr.07	Chr.16
Chr01	MON_COT134	SSR	10556100	10555909	120.2	Chr.07	Chr.16
Chr01	Gate1AG04	RFLP	10678732	10679183	120	Chr.07	Chr.16
Chr01	GA__Ea0001M07	SSR	10678732	10679183	120	Chr.07	Chr.16
Chr01	MUCS179	SSR	10678732	10679108	120	Chr.07	Chr.16
Chr01	MUCS239	SSR	10711676	10712668	119.9	Chr.07	Chr.16
Chr01	NBRI_Gh_D2_561	SSR	10711676	10712670	119.9	Chr.07	Chr.16
Chr01	HAU0485	SSR	10711679	10712670	119.9	Chr.07	Chr.16
Chr01	HAU0486	SSR	10711679	10712670	119.9	Chr.07	Chr.16
Chr01	HAU0449	SSR	10711683	10712672	119.9	Chr.07	Chr.16
Chr01	HAU2379	SSR	10711683	10712672	119.9	Chr.07	Chr.16
Chr01	NBRI_Gh_C_1145	SSR	10718389	10718664	119.9	Chr.07	Chr.16
Chr01	NBRI_Gh_E_EYT27PB03FYLJ6	SSR	10718389	10718679	119.9	Chr.07	Chr.16
Chr01	Coau3C04	RFLP	10718595	10719046	119.9	Chr.07	Chr.16
Chr01	HAU0916	SSR	10718690	10719177	119.9	Chr.07	Chr.16
Chr01	MUCS594	SSR	10719050	10719180	119.9	Chr.07	Chr.16
Chr01	MUSS536	SSR	10719050	10719180	119.9	Chr.07	Chr.16
Chr01	HAU0564	SSR	10719064	10719180	119.9	Chr.07	Chr.16
Chr01	NAU3594	SSR	10719177	10718847	119.9	Chr.07	Chr.16
Chr01	HAU0564	SSR	10724105	10724482	119.9	Chr.07	Chr.16
Chr01	HAU0574	SSR	10724105	10724482	119.9	Chr.07	Chr.16
Chr01	MUCS594	SSR	10724105	10724444	119.9	Chr.07	Chr.16
Chr01	MUSS536	SSR	10724105	10724444	119.9	Chr.07	Chr.16
Chr01	NAU3526	SSR	10724290	10724206	119.9	Chr.07	Chr.16
Chr01	Unig23G04	RFLP	10724482	10724105	119.9	Chr.07	Chr.16
Chr01	NBRI_Gh_C_1145	SSR	10730631	10730900	119.8	Chr.07	Chr.16
Chr01	NBRI_Gh_E_EYT27PB03FYLJ6	SSR	10730631	10730918	119.8	Chr.07	Chr.16
Chr01	Coau3C04	RFLP	10730823	10731319	119.8	Chr.07	Chr.16
Chr01	HAU0581	SSR	10730823	10731527	119.8	Chr.07	Chr.16
Chr01	HAU0916	SSR	10730926	10731757	119.8	Chr.07	Chr.16
Chr01	NAU3594	SSR	10731120	10731856	119.8	Chr.07	Chr.16
Chr01	NAU3432	SSR	10731227	10731845	119.8	Chr.07	Chr.16
Chr01	MUCS594	SSR	10731321	10731647	119.8	Chr.07	Chr.16
Chr01	MUSS536	SSR	10731321	10731647	119.8	Chr.07	Chr.16
Chr01	pAR0309	RFLP	10731388	10731654	119.8	Chr.07	Chr.16
Chr01	HAU0564	SSR	10731389	10731647	119.8	Chr.07	Chr.16
Chr01	NAU3526	SSR	10731393	10731884	119.8	Chr.07	Chr.16
Chr01	Unig23G04	RFLP	10731427	10731647	119.8	Chr.07	Chr.16
Chr01	HAU0574	SSR	10731427	10731647	119.8	Chr.07	Chr.16
Chr01	NBRI_Gh_E2_1034	SSR	10731527	10730823	119.8	Chr.07	Chr.16
Chr01	NBRI_Gh_A2_2044	SSR	10731654	10731017	119.8	Chr.07	Chr.16
Chr01	NBRI_Gh_C_1145	SSR	10753046	10753315	119.8	Chr.07	Chr.16
Chr01	NBRI_Gh_E_EYT27PB03FYLJ6	SSR	10753046	10753333	119.8	Chr.07	Chr.16
Chr01	Coau3C04	RFLP	10753238	10753734	119.8	Chr.07	Chr.16
Chr01	HAU0581	SSR	10753238	10753942	119.8	Chr.07	Chr.16
Chr01	HAU0916	SSR	10753341	10754172	119.8	Chr.07	Chr.16
Chr01	NAU3594	SSR	10753535	10754270	119.8	Chr.07	Chr.16
Chr01	NAU3432	SSR	10753642	10754260	119.8	Chr.07	Chr.16
Chr01	MUCS594	SSR	10753736	10754062	119.8	Chr.07	Chr.16
Chr01	MUSS536	SSR	10753736	10754062	119.8	Chr.07	Chr.16
Chr01	pAR0309	RFLP	10753803	10754069	119.8	Chr.07	Chr.16
Chr01	HAU0564	SSR	10753804	10754062	119.8	Chr.07	Chr.16
Chr01	NAU3526	SSR	10753808	10754270	119.8	Chr.07	Chr.16
Chr01	Unig23G04	RFLP	10753842	10754062	119.8	Chr.07	Chr.16
Chr01	HAU0574	SSR	10753842	10754062	119.8	Chr.07	Chr.16
Chr01	NBRI_Gh_E2_1034	SSR	10753942	10753238	119.8	Chr.07	Chr.16
Chr01	NBRI_Gh_A2_2044	SSR	10754069	10753432	119.8	Chr.07	Chr.16
Chr01	HAU1824	SSR	10757433	10759853	119.8	Chr.07	Chr.16
Chr01	MON_DPL0386	SSR	10762389	10762345	119.8	Chr.07	Chr.16
Chr01	HAU2572	SSR	10838014	10840144	119.7	Chr.07	Chr.16
Chr01	Gh336	SSR	10847083	10847175	119.6	Chr.07	Chr.16
Chr01	JESPR289	SSR	10847083	10847165	119.6	Chr.07	Chr.16
Chr01	HAU2572	SSR	10852058	10854126	119.6	Chr.07	Chr.16
Chr01	NAU3462	SSR	10883400	10883724	119.6	Chr.07	Chr.16
Chr01	NBRI_Gh_M181	SSR	10888012	10888294	119.6	Chr.07	Chr.16
Chr01	NAU5408	SSR	10888112	10889944	119.6	Chr.07	Chr.16
Chr01	MON_COT103	SSR	10919384	10919476	119.5	Chr.07	Chr.16
Chr01	Unig27D04	RFLP	10924651	10924190	119.5	Chr.07	Chr.16
Chr01	HAU2713	SSR	11008870	11009837	119.3	Chr.07	Chr.16
Chr01	NAU3667	SSR	11009837	11009797	119.3	Chr.07	Chr.16
Chr01	NAU3919	SSR	11047317	11048577	119.2	Chr.07	Chr.16
Chr01	TMB2325	SSR	11077395	11077040	119.2	Chr.07	Chr.16
Chr01	MON_CGR6015	SSR	11134646	11134717	119.1	Chr.07	Chr.16
Chr01	MON_CGR6015	SSR	11148538	11148892	119	Chr.07	Chr.16
Chr01	HAU1172	SSR	11148623	11148955	119	Chr.07	Chr.16
Chr01	NAU3657	SSR	11158298	11160610	119	Chr.07	Chr.16
Chr01	BNL1681	SSR	11160610	11160535	119	Chr.07	Chr.16
Chr01	NAU2620	SSR	11166809	11168182	119	Chr.07	Chr.16
Chr01	MUSS32	SSR	11166835	11167897	119	Chr.07	Chr.16
Chr01	NAU751	SSR	11166835	11167897	119	Chr.07	Chr.16
Chr01	NAU2108	SSR	11177555	11178841	119	Chr.07	Chr.16
Chr01	MGHES-75	SSR	11178411	11178606	119	Chr.07	Chr.16
Chr01	MON_CGR5376	SSR	11178458	11178950	119	Chr.07	Chr.16
Chr01	MGHES75	SSR	11178461	11178606	119	Chr.07	Chr.16
Chr01	MON_DPL0696	SSR	11181613	11182263	119	Chr.07	Chr.16
Chr01	MUSB105	SSR	11185054	11185581	119	Chr.07	Chr.16
Chr01	MON_CGR6788	SSR	11185609	11185974	119	Chr.07	Chr.16
Chr01	MUSS383	SSR	11185609	11186026	119	Chr.07	Chr.16
Chr01	NAU1305	SSR	11185609	11186026	119	Chr.07	Chr.16
Chr01	NBRI_Gh_D010	SSR	11185609	11185971	119	Chr.07	Chr.16
Chr01	NAU5458	SSR	11185612	11186026	119	Chr.07	Chr.16
Chr01	HAU0831	SSR	11185732	11185609	119	Chr.07	Chr.16
Chr01	MON_CGR6815	SSR	11185892	11185974	119	Chr.07	Chr.16
Chr01	MGHES47	SSR	11185996	11185920	119	Chr.07	Chr.16
Chr01	NAU2621	SSR	11189663	11189803	119	Chr.07	Chr.16
Chr01	HAU1530	SSR	11192063	11191863	119	Chr.07	Chr.16
Chr01	MON_DC40148	SSR	11226610	11227112	118.9	Chr.07	Chr.16
Chr01	NAU2887	SSR	11226628	11228082	118.9	Chr.07	Chr.16
Chr01	NAU2002	SSR	11226753	11228125	118.9	Chr.07	Chr.16
Chr01	HAU1667	SSR	11226764	11227367	118.9	Chr.07	Chr.16
Chr01	HAU2282	SSR	11226764	11229453	118.9	Chr.07	Chr.16
Chr01	NAU3068	SSR	11226764	11228638	118.9	Chr.07	Chr.16
Chr01	MON_CGR5279	SSR	11226765	11226870	118.9	Chr.07	Chr.16
Chr01	NBRI_Gh_PD_8	SSR	11226765	11226873	118.9	Chr.07	Chr.16
Chr01	NAU3380	SSR	11226768	11228405	118.9	Chr.07	Chr.16
Chr01	HAU2525	SSR	11298309	11298096	118.8	Chr.07	Chr.16
Chr01	pAR0869	RFLP	11320724	11322538	118.7	Chr.07	Chr.16
Chr01	NBRI_Gh_E_EYT27PB03GPZSL	SSR	11324759	11324890	118.7	Chr.07	Chr.16
Chr01	TMB1420	SSR	11408881	11412744	118.5	Chr.07	Chr.16
Chr01	TMB1620	SSR	11408881	11412806	118.5	Chr.07	Chr.16
Chr01	NBRI_Gh_A_EYI1BW401BF3A4	SSR	11430171	11430381	118.5	Chr.07	Chr.16
Chr01	BNL4097	SSR	11439659	11444056	118.5	Chr.07	Chr.16
Chr01	HAU2967	SSR	11445478	11446206	118.5	Chr.07	Chr.16
Chr01	NBRI_Gh_A2_824	SSR	11446032	11445875	118.5	Chr.07	Chr.16
Chr01	pGH320	RFLP	11511168	11510946	118.3	Chr.07	Chr.16
Chr01	BNL1421	SSR	11516956	11516886	118.3	Chr.07	Chr.16
Chr01	BNL1495	SSR	11516956	11516886	118.3	Chr.07	Chr.16
Chr01	NBRI_Gh_E2_2382	SSR	11545439	11545748	118.3	Chr.07	Chr.16
Chr01	MUSS287	SSR	11547545	11548777	118.2	Chr.07	Chr.16
Chr01	MUCS597	SSR	11597440	11601542	118.2	Chr.07	Chr.16
Chr01	pAR07H03	RFLP	11597590	11597440	118.2	Chr.07	Chr.16
Chr01	HAU2093	SSR	11604080	11605197	118.1	Chr.07	Chr.16
Chr01	NAU5382	SSR	11604171	11604853	118.1	Chr.07	Chr.16
Chr01	NBRI_Gh_C_EYT27PB01CGTVA	SSR	11604194	11604429	118.1	Chr.07	Chr.16
Chr01	Gh363	SSR	11607890	11608375	118.1	Chr.07	Chr.16
Chr01	MON_CGR6438	SSR	11608375	11607961	118.1	Chr.07	Chr.16
Chr01	TMB253	SSR	11670644	11670707	118	Chr.07	Chr.16
Chr01	MON_DC40087	SSR	11673072	11672828	118	Chr.07	Chr.16
Chr01	NBRI_Gh_C_EYT27PB01CGYSO	SSR	11739862	11739731	117.9	Chr.07	Chr.16
Chr01	pAR09G01	RFLP	11740009	11739648	117.9	Chr.07	Chr.16
Chr01	HAU0287	SSR	11742061	11741265	117.9	Chr.07	Chr.16
Chr01	HAU3103	SSR	11758951	11758160	117.8	Chr.07	Chr.16
Chr01	MON_C2-0108	SSR	11772434	11772316	117.8	Chr.07	Chr.16
Chr01	NBRI_Gh_PD_48	SSR	11777156	11777673	117.8	Chr.07	Chr.16
Chr01	DPL0431	SSR	11785062	11785403	117.8	Chr.07	Chr.16
Chr01	MON_C2-0108	SSR	11786891	11786769	117.8	Chr.07	Chr.16
Chr01	NBRI_Gh_D111	SSR	11800468	11800359	117.7	Chr.07	Chr.16
Chr01	NAU2628	SSR	11806113	11809512	117.7	Chr.07	Chr.16
Chr01	HAU2806	SSR	11806121	11806441	117.7	Chr.07	Chr.16
Chr01	NBRI_Gh_C_7950	SSR	11806121	11806314	117.7	Chr.07	Chr.16
Chr01	NAU2627	SSR	11808153	11809994	117.7	Chr.07	Chr.16
Chr01	NBRI_Gh_B_EYI1BW404IX6SB	SSR	11821740	11822487	117.7	Chr.07	Chr.16
Chr01	NBRI_Gh_D_EYT27PB02EFJUE	SSR	11844534	11844240	117.7	Chr.07	Chr.16
Chr01	MUSB887	SSR	11923298	11923947	117.5	Chr.07	Chr.16
Chr01	HAU2742	SSR	11935167	11935868	117.5	Chr.07	Chr.16
Chr01	MON_DPL0254	SSR	11949488	11949609	117.5	Chr.07	Chr.16
Chr01	MON_CGR6896	SSR	11965981	11965898	117.4	Chr.07	Chr.16
Chr01	Gh295	SSR	11972325	11972713	117.4	Chr.07	Chr.16
Chr01	Gh684	SSR	11972332	11973049	117.4	Chr.07	Chr.16
Chr01	JESPR102	SSR	11972484	11972713	117.4	Chr.07	Chr.16
Chr01	JESPR116	SSR	12019115	12019398	117.3	Chr.07	Chr.16
Chr01	pAR0750	RFLP	12046750	12047036	117.2	Chr.07	Chr.16
Chr01	JESPR230	SSR	12080415	12081822	117.2	Chr.07	Chr.16
Chr01	Gh417	SSR	12089738	12094443	117.2	Chr.07	Chr.16
Chr01	TMB1963	SSR	12091722	12092221	117.2	Chr.07	Chr.16
Chr01	JESPR125	SSR	12091741	12092068	117.2	Chr.07	Chr.16
Chr01	JESPR126	SSR	12091741	12092068	117.2	Chr.07	Chr.16
Chr01	CIR340	SSR	12091908	12092279	117.2	Chr.07	Chr.16
Chr01	MON_SHIN-1346	SSR	12142763	12143154	117.1	Chr.07	Chr.16
Chr01	HAU0342	SSR	12144091	12143989	117.1	Chr.07	Chr.16
Chr01	HAU0460	SSR	12144091	12143989	117.1	Chr.07	Chr.16
Chr01	HAU0958	SSR	12144091	12143989	117.1	Chr.07	Chr.16
Chr01	HAU2165	SSR	12144091	12143989	117.1	Chr.07	Chr.16
Chr01	HAU3149	SSR	12144091	12143989	117.1	Chr.07	Chr.16
Chr01	MON_CGR5358	SSR	12144091	12143989	117.1	Chr.07	Chr.16
Chr01	MUCS611	SSR	12144091	12143989	117.1	Chr.07	Chr.16
Chr01	MUSS137	SSR	12144091	12143989	117.1	Chr.07	Chr.16
Chr01	NAU1239	SSR	12144091	12143989	117.1	Chr.07	Chr.16
Chr01	NAU2588	SSR	12144091	12143989	117.1	Chr.07	Chr.16
Chr01	TMB1203	SSR	12183752	12187397	117	Chr.07	Chr.16
Chr01	MON_C2-0013	SSR	12183780	12187371	117	Chr.07	Chr.16
Chr01	NBRI_Gh_E_EYT27PB03HABE2	SSR	12186185	12186262	117	Chr.07	Chr.16
Chr01	Unig22D05	RFLP	12213259	12213537	116.9	Chr.07	Chr.16
Chr01	pGH277	RFLP	12220012	12220611	116.9	Chr.07	Chr.16
Chr01	NAU5068	SSR	12237283	12237798	116.9	Chr.07	Chr.16
Chr01	JESPR191	SSR	12237386	12237728	116.9	Chr.07	Chr.16
Chr01	NBRI_Gh_D_EYT27PB02DIAFM	SSR	12237986	12237814	116.9	Chr.07	Chr.16
Chr01	HAU2970	SSR	12238089	12237449	116.9	Chr.07	Chr.16
Chr01	NBRI_Gh_L001	SSR	12262051	12262132	116.8	Chr.07	Chr.16
Chr01	NAU2340	SSR	12268785	12268709	116.8	Chr.07	Chr.16
Chr01	HAU1116	SSR	12282620	12283492	116.8	Chr.07	Chr.16
Chr01	pAR04A09a	RFLP	12282687	12283472	116.8	Chr.07	Chr.16
Chr01	pAR04A09b	RFLP	12282687	12283472	116.8	Chr.07	Chr.16
Chr01	M16-161	RFLP	12282688	12283472	116.8	Chr.07	Chr.16
Chr01	HAU1690	SSR	12282768	12282980	116.8	Chr.07	Chr.16
Chr01	Unig06D01	RFLP	12282980	12282758	116.8	Chr.07	Chr.16
Chr01	BNL2734	SSR	12287050	12287404	116.8	Chr.07	Chr.16
Chr01	CM56	SSR	12287133	12287546	116.8	Chr.07	Chr.16
Chr01	MON_CGR5381	SSR	12290460	12291109	116.8	Chr.07	Chr.16
Chr01	NAU2981	SSR	12309799	12310771	116.7	Chr.07	Chr.16
Chr01	NAU5224	SSR	12310165	12310595	116.7	Chr.07	Chr.16
Chr01	HAU0782	SSR	12310247	12310165	116.7	Chr.07	Chr.16
Chr01	NAU3142	SSR	12310247	12310165	116.7	Chr.07	Chr.16
Chr01	A1182b	RFLP	12311040	12310138	116.7	Chr.07	Chr.16
Chr01	BNL3008	SSR	12327566	12327784	116.7	Chr.07	Chr.16
Chr01	CM38	SSR	12327719	12327665	116.7	Chr.07	Chr.16
Chr01	HAU2112	SSR	12355339	12356974	116.6	Chr.07	Chr.16
Chr01	A1467	RFLP	12355586	12355339	116.6	Chr.07	Chr.16
Chr01	MUSB1181	SSR	12357224	12358052	116.6	Chr.07	Chr.16
Chr01	Gate4BF10a	RFLP	12405015	12405418	116.5	Chr.07	Chr.16
Chr01	Gate4BF10b	RFLP	12405015	12405418	116.5	Chr.07	Chr.16
Chr01	Gate4BF10c	RFLP	12405015	12405418	116.5	Chr.07	Chr.16
Chr01	GA__Ea0004K20	SSR	12405015	12405418	116.5	Chr.07	Chr.16
Chr01	HAU0240	SSR	12405015	12405437	116.5	Chr.07	Chr.16
Chr01	MUCS246	SSR	12405015	12405437	116.5	Chr.07	Chr.16
Chr01	HAU3232	SSR	12405143	12405416	116.5	Chr.07	Chr.16
Chr01	NAU2051	SSR	12405143	12405416	116.5	Chr.07	Chr.16
Chr01	NBRI_Gh_E_EYT27PB03HGUTB	SSR	12405143	12405186	116.5	Chr.07	Chr.16
Chr01	NAU2348	SSR	12405306	12405132	116.5	Chr.07	Chr.16
Chr01	NAU2198	SSR	12405309	12405141	116.5	Chr.07	Chr.16
Chr01	Gate4CD12a	RFLP	12405315	12405566	116.5	Chr.07	Chr.16
Chr01	Gate4CD12b	RFLP	12405315	12405566	116.5	Chr.07	Chr.16
Chr01	NAU2145	SSR	12405398	12405103	116.5	Chr.07	Chr.16
Chr01	NAU2335	SSR	12405405	12405104	116.5	Chr.07	Chr.16
Chr01	NAU2480	SSR	12405406	12405103	116.5	Chr.07	Chr.16
Chr01	NAU2509	SSR	12405437	12405015	116.5	Chr.07	Chr.16
Chr01	MON_DPL0182	SSR	12412363	12412324	116.5	Chr.07	Chr.16
Chr01	HAU3202	SSR	12412965	12414968	116.5	Chr.07	Chr.16
Chr01	MON_COT096	SSR	12417136	12417548	116.5	Chr.07	Chr.16
Chr01	MON_DPL0432	SSR	12417140	12417876	116.5	Chr.07	Chr.16
Chr01	HAU2494	SSR	12454455	12455743	116.4	Chr.07	Chr.16
Chr01	MUCS611	SSR	12454475	12456897	116.4	Chr.07	Chr.16
Chr01	NAU2186	SSR	12454475	12455337	116.4	Chr.07	Chr.16
Chr01	HAU0342	SSR	12455261	12456839	116.4	Chr.07	Chr.16
Chr01	HAU0460	SSR	12455261	12456837	116.4	Chr.07	Chr.16
Chr01	HAU0958	SSR	12455261	12456836	116.4	Chr.07	Chr.16
Chr01	HAU2165	SSR	12455261	12456836	116.4	Chr.07	Chr.16
Chr01	HAU3149	SSR	12455261	12456836	116.4	Chr.07	Chr.16
Chr01	MUSS137	SSR	12455261	12456836	116.4	Chr.07	Chr.16
Chr01	NAU1239	SSR	12455261	12456836	116.4	Chr.07	Chr.16
Chr01	NAU2588	SSR	12455261	12456836	116.4	Chr.07	Chr.16
Chr01	MON_CGR5358	SSR	12456594	12456836	116.4	Chr.07	Chr.16
Chr01	MUSB17	SSR	12460243	12460184	116.4	Chr.07	Chr.16
Chr01	Gh187	SSR	12480462	12480753	116.4	Chr.07	Chr.16
Chr01	Gh536	SSR	12480759	12480462	116.4	Chr.07	Chr.16
Chr01	MUSS193	SSR	12523151	12523201	116.3	Chr.07	Chr.16
Chr01	HAU0833	SSR	12536137	12537192	116.3	Chr.07	Chr.16
Chr01	NAU3442	SSR	12536844	12536911	116.3	Chr.07	Chr.16
Chr01	NAU3027	SSR	12537106	12537953	116.3	Chr.07	Chr.16
Chr01	NAU3028	SSR	12537106	12537953	116.3	Chr.07	Chr.16
Chr01	NAU3029	SSR	12537384	12537985	116.3	Chr.07	Chr.16
Chr01	NAU3830	SSR	12537953	12537182	116.3	Chr.07	Chr.16
Chr01	DOW078	SSR	12565410	12565662	116.2	Chr.07	Chr.16
Chr01	HAU2562	SSR	12572985	12572940	116.2	Chr.07	Chr.16
Chr01	NBRI_Gh_C_EYT27PB01BCSJK	SSR	12578012	12578434	116.2	Chr.07	Chr.16
Chr01	NBRI_Gh_E_EYT27PB03G3TA5	SSR	12578012	12578435	116.2	Chr.07	Chr.16
Chr01	NAU4899	SSR	12624480	12623597	116.1	Chr.07	Chr.16
Chr01	NAU3216	SSR	12658309	12659122	116	Chr.07	Chr.16
Chr01	NAU3217	SSR	12658309	12659122	116	Chr.07	Chr.16
Chr01	pGH565b	RFLP	12719681	12719280	115.9	Chr.07	Chr.16
Chr01	MUCS584	SSR	12721388	12720813	115.9	Chr.07	Chr.16
Chr01	MUSS521	SSR	12721388	12720813	115.9	Chr.07	Chr.16
Chr01	HAU0920	SSR	12748168	12750379	115.8	Chr.07	Chr.16
Chr01	Coau2C23	RFLP	12748667	12749447	115.8	Chr.07	Chr.16
Chr01	MON_CGR6381	SSR	12756193	12756825	115.8	Chr.07	Chr.16
Chr01	CIR100	SSR	12757352	12757196	115.8	Chr.07	Chr.16
Chr01	ESTS196	RFLP	12770510	12770801	115.8	Chr.07	Chr.16
Chr01	MON_SHIN-1525	SSR	12773873	12774599	115.8	Chr.07	Chr.16
Chr01	MON_CGR5024	SSR	12774564	12774494	115.8	Chr.07	Chr.16
Chr01	NBRI_Gh_C_EYT27PB01A39DA	SSR	12774585	12774483	115.8	Chr.07	Chr.16
Chr01	NBRI_Gh_A_997	SSR	12791843	12791558	115.7	Chr.07	Chr.16
Chr01	HAU3384	SSR	12884453	12884148	115.4	Chr.07	Chr.16
Chr01	NBRI_Gh_M171	SSR	12926956	12927057	115.2	Chr.07	Chr.16
Chr01	DOW012	SSR	12965202	12965342	115.1	Chr.07	Chr.16
Chr01	pGH498	RFLP	13000013	13000128	114.9	Chr.07	Chr.16
Chr01	HAU1763	SSR	13001280	13002217	114.9	Chr.07	Chr.16
Chr01	NBRI_Gh_C2_1759	SSR	13025486	13025983	114.8	Chr.07	Chr.16
Chr01	MON_SHIN-1345	SSR	13046196	13046693	114.8	Chr.07	Chr.16
Chr01	HAU1551	SSR	13058439	13059150	114.7	Chr.07	Chr.16
Chr01	A1811	RFLP	13060430	13061306	114.7	Chr.07	Chr.16
Chr01	NAU3179	SSR	13062759	13064197	114.7	Chr.07	Chr.16
Chr01	BNL4041	SSR	13067095	13067321	114.7	Chr.07	Chr.16
Chr01	MON_DC40186	SSR	13067095	13067321	114.7	Chr.07	Chr.16
Chr01	HAU1407	SSR	13078858	13079737	114.6	Chr.07	Chr.16
Chr01	HAU0358	SSR	13079187	13079599	114.6	Chr.07	Chr.16
Chr01	MUCS375	SSR	13079187	13079396	114.6	Chr.07	Chr.16
Chr01	MUSS374	SSR	13079187	13079396	114.6	Chr.07	Chr.16
Chr01	NAU3712	SSR	13079312	13080139	114.6	Chr.07	Chr.16
Chr01	MON_DPL0167	SSR	13124826	13125427	114.5	Chr.07	Chr.16
Chr01	STV151	SSR	13126903	13127676	114.5	Chr.07	Chr.16
Chr01	HAU1652	SSR	13126930	13127676	114.5	Chr.07	Chr.16
Chr01	HAU0687	SSR	13140251	13144141	114.4	Chr.07	Chr.16
Chr01	NAU2227	SSR	13140284	13140996	114.4	Chr.07	Chr.16
Chr01	HAU2346	SSR	13140754	13144350	114.4	Chr.07	Chr.16
Chr01	HAU3273	SSR	13143022	13144350	114.4	Chr.07	Chr.16
Chr01	NAU1085	SSR	13143419	13144350	114.4	Chr.07	Chr.16
Chr01	HAU1483	SSR	13143424	13144350	114.4	Chr.07	Chr.16
Chr01	MUCS396	SSR	13170346	13172454	114.3	Chr.07	Chr.16
Chr01	HAU1564	SSR	13180314	13180742	114.3	Chr.07	Chr.16
Chr01	HAU0863	SSR	13180393	13180742	114.3	Chr.07	Chr.16
Chr01	NAU4052	SSR	13180393	13180742	114.3	Chr.07	Chr.16
Chr01	HAU0935	SSR	13183184	13185947	114.2	Chr.07	Chr.16
Chr01	HAU0247	SSR	13183520	13185719	114.2	Chr.07	Chr.16
Chr01	HAU0507	SSR	13183752	13185719	114.2	Chr.07	Chr.16
Chr01	NBRI_Gh_B_EYI1BW404I4EBB	SSR	13185667	13185555	114.2	Chr.07	Chr.16
Chr01	NBRI_Gh_A107	SSR	13196071	13196274	114.2	Chr.07	Chr.16
Chr01	Gh145	SSR	13196274	13196071	114.2	Chr.07	Chr.16
Chr01	Gh474	SSR	13196274	13196071	114.2	Chr.07	Chr.16
Chr01	MON_COT114	SSR	13216624	13216451	114.1	Chr.07	Chr.16
Chr01	MON_DC20174	SSR	13216629	13216455	114.1	Chr.07	Chr.16
Chr01	TMB1277	SSR	13218713	13218913	114.1	Chr.07	Chr.16
Chr01	MUSB812	SSR	13276212	13276559	113.9	Chr.07	Chr.16
Chr01	PVNC047	RFLP	13296972	13296728	113.8	Chr.07	Chr.16
Chr01	HAU3233	SSR	13352392	13352273	113.6	Chr.07	Chr.16
Chr01	M16-101	RFLP	13354691	13355388	113.6	Chr.07	Chr.16
Chr01	pAR0219b	RFLP	13354850	13355323	113.6	Chr.07	Chr.16
Chr01	pAR0898	RFLP	13354850	13355323	113.6	Chr.07	Chr.16
Chr01	pAR0954	RFLP	13354850	13355323	113.6	Chr.07	Chr.16
Chr01	pAR0490	RFLP	13354858	13355168	113.6	Chr.07	Chr.16
Chr01	MUSS93	SSR	13355069	13354876	113.6	Chr.07	Chr.16
Chr01	HAU0302	SSR	13355168	13354858	113.6	Chr.07	Chr.16
Chr01	Gate4AE08a	RFLP	13355408	13354836	113.6	Chr.07	Chr.16
Chr01	Gate4AE08b	RFLP	13355408	13354836	113.6	Chr.07	Chr.16
Chr01	MUCS248	SSR	13355527	13354691	113.6	Chr.07	Chr.16
Chr01	M16-101	RFLP	13375282	13375971	110.4	Chr.07	Chr.16
Chr01	pAR0219b	RFLP	13375466	13375908	110.4	Chr.07	Chr.16
Chr01	pAR0898	RFLP	13375466	13375908	110.4	Chr.07	Chr.16
Chr01	pAR0954	RFLP	13375466	13375908	110.4	Chr.07	Chr.16
Chr01	pAR0490	RFLP	13375467	13375753	110.4	Chr.07	Chr.16
Chr01	pAR0543	RFLP	13375494	13375879	110.4	Chr.07	Chr.16
Chr01	Gate3BE12a	RFLP	13375521	13375442	110.4	Chr.07	Chr.16
Chr01	Gate3BE12b	RFLP	13375521	13375442	110.4	Chr.07	Chr.16
Chr01	Gate3BE12c	RFLP	13375521	13375442	110.4	Chr.07	Chr.16
Chr01	Gate3BE12d	RFLP	13375521	13375442	110.4	Chr.07	Chr.16
Chr01	MUSS93	SSR	13375654	13375466	110.4	Chr.07	Chr.16
Chr01	HAU0302	SSR	13375753	13375467	110.4	Chr.07	Chr.16
Chr01	Gate4AE08a	RFLP	13375993	13375411	110.4	Chr.07	Chr.16
Chr01	Gate4AE08b	RFLP	13375993	13375411	110.4	Chr.07	Chr.16
Chr01	MUCS248	SSR	13376083	13375282	110.4	Chr.07	Chr.16
Chr01	MUCS370	SSR	13426415	13428063	110.4	Chr.07	Chr.16
Chr01	MUSS363	SSR	13426415	13428063	110.4	Chr.07	Chr.16
Chr01	NAU2462	SSR	13435995	13435592	110.4	Chr.07	Chr.16
Chr01	STV085	SSR	13435995	13435520	110.4	Chr.07	Chr.16
Chr01	MUCS351	SSR	13446445	13445961	110.4	Chr.07	Chr.16
Chr01	NAU3836	SSR	13446506	13445695	110.4	Chr.07	Chr.16
Chr01	pAR03C09	RFLP	13463087	13463481	110.4	Chr.07	Chr.16
Chr01	MUSB666	SSR	13472887	13472806	110.4	Chr.07	Chr.16
Chr01	DPL0451	SSR	13516568	13516664	110.3	Chr.07	Chr.16
Chr01	NBRI_Gh_E_EYT27PB03GLL6W	SSR	13544887	13545073	110.3	Chr.07	Chr.16
Chr01	G1086	RFLP	13597932	13597841	110.3	Chr.07	Chr.16
Chr01	MON_DC40089	SSR	13645129	13645428	110.3	Chr.07	Chr.16
Chr01	NBRI_Gh_C2_1635	SSR	13647749	13647591	110.3	Chr.07	Chr.16
Chr01	HAU2260	SSR	13648897	13649664	110.3	Chr.07	Chr.16
Chr01	NAU4945	SSR	13649144	13649664	110.3	Chr.07	Chr.16
Chr01	MON_CGR5657	SSR	13657027	13657385	110.3	Chr.07	Chr.16
Chr01	NBRI_Gh_E2_2410	SSR	13698010	13697892	110.3	Chr.07	Chr.16
Chr01	MUSB1152	SSR	13706614	13706464	110.3	Chr.07	Chr.16
Chr01	MON_CGR6459	SSR	13757610	13758162	110.2	Chr.07	Chr.16
Chr01	TMB1409	SSR	13758041	13758718	110.2	Chr.07	Chr.16
Chr01	TMB1557	SSR	13758041	13758483	110.2	Chr.07	Chr.16
Chr01	MON_DPL0640	SSR	13758042	13758694	110.2	Chr.07	Chr.16
Chr01	DOW062	SSR	13758126	13758338	110.2	Chr.07	Chr.16
Chr01	DOW074	SSR	13788862	13789813	110.2	Chr.07	Chr.16
Chr01	TMB1540	SSR	13793128	13793331	110.2	Chr.07	Chr.16
Chr01	HAU3075	SSR	13804786	13807699	110.2	Chr.07	Chr.16
Chr01	HAU0700	SSR	13807586	13809991	110.2	Chr.07	Chr.16
Chr01	CIR169	SSR	13809307	13809038	110.2	Chr.07	Chr.16
Chr01	NBRI_Gh_C_7119	SSR	13811068	13811024	110.2	Chr.07	Chr.16
Chr01	HAU2334	SSR	13818547	13820329	110.2	Chr.07	Chr.16
Chr01	A1397	RFLP	13871449	13871818	110.2	Chr.07	Chr.16
Chr01	NBRI_Gh_G007	SSR	13891472	13891602	110.2	Chr.07	Chr.16
Chr01	HAU0253	SSR	13891601	13891462	110.2	Chr.07	Chr.16
Chr01	CM147	SSR	13892173	13892302	110.2	Chr.07	Chr.16
Chr01	HAU0933	SSR	13967208	13967518	110.2	Chr.07	Chr.16
Chr01	NAU3378	SSR	13967208	13967700	110.2	Chr.07	Chr.16
Chr01	HAU1940	SSR	13967340	13967239	110.2	Chr.07	Chr.16
Chr01	HAU0752	SSR	13967342	13967246	110.2	Chr.07	Chr.16
Chr01	HAU1966	SSR	13969201	13970177	110.2	Chr.07	Chr.16
Chr01	MUSB1073	SSR	13984526	13985168	110.2	Chr.07	Chr.16
Chr01	STV076	SSR	13985168	13984857	110.2	Chr.07	Chr.16
Chr01	MUSB544	SSR	13994153	13994397	110.2	Chr.07	Chr.16
Chr01	MUSB1011	SSR	14008578	14008384	110.2	Chr.07	Chr.16
Chr01	BNL3854	SSR	14009371	14010493	110.2	Chr.07	Chr.16
Chr01	CIR61	SSR	14009401	14010094	110.2	Chr.07	Chr.16
Chr01	NAU2668	SSR	14013599	14014105	110.2	Chr.07	Chr.16
Chr01	NAU2494	SSR	14013805	14014105	110.2	Chr.07	Chr.16
Chr01	MUSS344	SSR	14078057	14078451	110.1	Chr.07	Chr.16
Chr01	HAU018	SSR	14078296	14079106	110.1	Chr.07	Chr.16
Chr01	MUSS545	SSR	14078296	14079106	110.1	Chr.07	Chr.16
Chr01	NAU2374	SSR	14078296	14079106	110.1	Chr.07	Chr.16
Chr01	MUSB910	SSR	14078698	14078196	110.1	Chr.07	Chr.16
Chr01	PBAM286	RFLP	14081047	14080977	110.1	Chr.07	Chr.16
Chr01	MUSB523	SSR	14164482	14165224	110.1	Chr.07	Chr.16
Chr01	STV152	SSR	14194205	14194018	110.1	Chr.07	Chr.16
Chr01	MON_CGR6008	SSR	14212093	14212243	110.1	Chr.07	Chr.16
Chr01	NAU3942	SSR	14220010	14219889	110.1	Chr.07	Chr.16
Chr01	HAU0565	SSR	14273630	14273677	110	Chr.07	Chr.16
Chr01	MUCS427	SSR	14290858	14291620	110	Chr.07	Chr.16
Chr01	HAU2979	SSR	14321929	14321871	110	Chr.07	Chr.16
Chr01	TMB913	SSR	14330209	14330076	110	Chr.07	Chr.16
Chr01	HAU155	SSR	14357853	14358426	110	Chr.07	Chr.16
Chr01	HAU173	SSR	14357853	14358434	110	Chr.07	Chr.16
Chr01	HAU189	SSR	14357853	14358434	110	Chr.07	Chr.16
Chr01	HAU152	SSR	14357940	14358436	110	Chr.07	Chr.16
Chr01	HAU171	SSR	14358431	14357856	110	Chr.07	Chr.16
Chr01	Gate1AD04a	RFLP	14389150	14389831	110	Chr.07	Chr.16
Chr01	Gate1AD04b	RFLP	14389150	14389831	110	Chr.07	Chr.16
Chr01	Gate1AD04c	RFLP	14389150	14389831	110	Chr.07	Chr.16
Chr01	NAU1343	SSR	14389150	14389780	110	Chr.07	Chr.16
Chr01	HAU0492	SSR	14391640	14392186	110	Chr.07	Chr.16
Chr01	MUSB608	SSR	14428024	14428139	109.9	Chr.07	Chr.16
Chr01	pAR0442	RFLP	14452332	14452161	109.8	Chr.07	Chr.16
Chr01	MUSB924	SSR	14454473	14455187	109.8	Chr.07	Chr.16
Chr01	pAR0117	RFLP	14462352	14462920	109.8	Chr.07	Chr.16
Chr01	NAU3086	SSR	14462587	14463236	109.8	Chr.07	Chr.16
Chr01	HAU2893	SSR	14462968	14462594	109.8	Chr.07	Chr.16
Chr01	NAU5508	SSR	14462968	14462694	109.8	Chr.07	Chr.16
Chr01	NBRI_Gh_D2_138	SSR	14463263	14462779	109.8	Chr.07	Chr.16
Chr01	NBRI_Gh_C2_2623	SSR	14583256	14583546	109.5	Chr.07	Chr.16
Chr01	MUCS454	SSR	14583428	14584395	109.5	Chr.07	Chr.16
Chr01	NBRI_Gh_PC_18	SSR	14602110	14602795	109.4	Chr.07	Chr.16
Chr01	MON_DC40253	SSR	14624047	14624529	109.4	Chr.07	Chr.16
Chr01	NAU3281	SSR	14676085	14676601	109.2	Chr.07	Chr.16
Chr01	HAU1000	SSR	14700398	14703413	109.2	Chr.07	Chr.16
Chr01	HAU3185	SSR	14700419	14703229	109.2	Chr.07	Chr.16
Chr01	HAU0284	SSR	14722912	14724092	109.1	Chr.07	Chr.16
Chr01	NAU2369	SSR	14722955	14724092	109.1	Chr.07	Chr.16
Chr01	HAU0995	SSR	14722961	14724097	109.1	Chr.07	Chr.16
Chr01	pAR0324	RFLP	14723067	14722953	109.1	Chr.07	Chr.16
Chr01	MUCS207	SSR	14723254	14724066	109.1	Chr.07	Chr.16
Chr01	MUSS204	SSR	14723254	14724066	109.1	Chr.07	Chr.16
Chr01	NAU1377	SSR	14723385	14724089	109.1	Chr.07	Chr.16
Chr01	HAU025	SSR	14723485	14723382	109.1	Chr.07	Chr.16
Chr01	HAU0399	SSR	14723485	14723368	109.1	Chr.07	Chr.16
Chr01	NAU3422	SSR	14745755	14745893	109	Chr.07	Chr.16
Chr01	NAU3587	SSR	14745755	14745850	109	Chr.07	Chr.16
Chr01	MUSS602	SSR	14746320	14746249	109	Chr.07	Chr.16
Chr01	CM112	SSR	14796334	14796397	108.8	Chr.07	Chr.16
Chr01	JESPR256	SSR	14796334	14796395	108.8	Chr.07	Chr.16
Chr01	JESPR3	SSR	14825330	14825456	108.7	Chr.07	Chr.16
Chr01	JESPR14	SSR	14825816	14826170	108.6	Chr.07	Chr.16
Chr01	NBRI_Gh_PC_67	SSR	14825943	14826170	108.6	Chr.07	Chr.16
Chr01	JESPR21	SSR	14826170	14826112	108.6	Chr.07	Chr.16
Chr01	Gh396	SSR	14826176	14825828	108.6	Chr.07	Chr.16
Chr01	Gh604	SSR	14826176	14826009	108.6	Chr.07	Chr.16
Chr01	HAU0801	SSR	14831170	14831558	108.6	Chr.07	Chr.16
Chr01	NAU2811	SSR	14831170	14831655	108.6	Chr.07	Chr.16
Chr01	NBRI_Gh_A_EYI1BW401A6KOM	SSR	14831466	14831655	108.6	Chr.07	Chr.16
Chr01	MON_DPL0028	SSR	14848074	14847921	108.5	Chr.07	Chr.16
Chr01	NBRI_Gh_B_2043	SSR	14856096	14855765	108.5	Chr.07	Chr.16
Chr01	Gh632	SSR	14909146	14908720	108.3	Chr.07	Chr.16
Chr01	MUSB97	SSR	14999981	15000422	107.9	Chr.07	Chr.16
Chr01	BNL580	SSR	15030306	15030651	107.7	Chr.07	Chr.16
Chr01	MON_DPL0429	SSR	15032549	15032959	107.7	Chr.07	Chr.16
Chr01	MON_COT029	SSR	15081331	15081472	107.5	Chr.07	Chr.16
Chr01	Gate1AH04	RFLP	15106663	15107622	107.4	Chr.07	Chr.16
Chr01	MON_CGR5673	SSR	15207197	15207592	107.3	Chr.07	Chr.16
Chr01	MON_CGR5722	SSR	15207197	15207590	107.3	Chr.07	Chr.16
Chr01	MON_SHIN-1087	SSR	15225834	15229098	107.3	Chr.07	Chr.16
Chr01	HAU0849	SSR	15225983	15229098	107.3	Chr.07	Chr.16
Chr01	HAU2866	SSR	15234463	15234860	107.3	Chr.07	Chr.16
Chr01	MUSS475	SSR	15286040	15286635	107.2	Chr.07	Chr.16
Chr01	Gh192	SSR	15294953	15295661	107.2	Chr.07	Chr.16
Chr01	MON_CGR6280	SSR	15295020	15295694	107.2	Chr.07	Chr.16
Chr01	DOW077	SSR	15295871	15295654	107.2	Chr.07	Chr.16
Chr01	NBRI_Gh_M5	SSR	15299811	15300188	107.2	Chr.07	Chr.16
Chr01	MON_CGR5608	SSR	15299881	15300266	107.2	Chr.07	Chr.16
Chr01	NBRI_Gh_C_883	SSR	15300764	15301024	107.2	Chr.07	Chr.16
Chr01	HAU0999	SSR	15322811	15323048	107.2	Chr.07	Chr.16
Chr01	HAU1835	SSR	15349967	15350457	107.1	Chr.07	Chr.16
Chr01	pAR0788a	RFLP	15377572	15377985	107.1	Chr.07	Chr.16
Chr01	pAR0825b	RFLP	15387907	15388685	107.1	Chr.07	Chr.16
Chr01	NBRI_Gh_C2_22	SSR	15388598	15388685	107.1	Chr.07	Chr.16
Chr01	NAU1360	SSR	15426394	15426510	107.1	Chr.07	Chr.16
Chr01	HAU2130	SSR	15450786	15451580	107	Chr.07	Chr.16
Chr01	HAU2131	SSR	15450786	15451580	107	Chr.07	Chr.16
Chr01	pAR0266	RFLP	15451107	15451580	107	Chr.07	Chr.16
Chr01	pAR03D05	RFLP	15451446	15451585	107	Chr.07	Chr.16
Chr01	MON_DPL0708	SSR	15480244	15479847	107	Chr.07	Chr.16
Chr01	HAU2487	SSR	15491528	15493955	107	Chr.07	Chr.16
Chr01	NBRI_Gh_K038	SSR	15503030	15502726	107	Chr.07	Chr.16
Chr01	NAU4879	SSR	15516583	15517013	107	Chr.07	Chr.16
Chr01	Gh599	SSR	15524983	15525506	107	Chr.07	Chr.16
Chr01	MUSB928	SSR	15542741	15543268	106.9	Chr.07	Chr.16
Chr01	NBRI_Gh_D_EYT27PB02D89QN	SSR	15561749	15561924	106.9	Chr.07	Chr.16
Chr01	MON_SHIN-0375	SSR	15610512	15610391	106.9	Chr.07	Chr.16
Chr01	MON_SHIN-0422	SSR	15610512	15610391	106.9	Chr.07	Chr.16
Chr01	NAU3807	SSR	15610512	15610412	106.9	Chr.07	Chr.16
Chr01	DPL0665	SSR	15639969	15640098	106.8	Chr.07	Chr.16
Chr01	NBRI_Gh_PC_59-1	SSR	15640023	15640178	106.8	Chr.07	Chr.16
Chr01	MON_CGR6236	SSR	15644414	15644091	106.8	Chr.07	Chr.16
Chr01	MUSB709	SSR	15650288	15649514	106.8	Chr.07	Chr.16
Chr01	NBRI_Gh_B_EYI1BW404IR4CT	SSR	15721273	15721314	106.7	Chr.07	Chr.16
Chr01	NBRI_Gh_C_6055	SSR	15722807	15723089	106.7	Chr.07	Chr.16
Chr01	HAU1007	SSR	15753443	15753359	106.7	Chr.07	Chr.16
Chr01	NBRI_Gh_B2_1790-1	SSR	15768300	15768553	106.7	Chr.07	Chr.16
Chr01	NBRI_Gh_B2_1790-2	SSR	15768300	15768553	106.7	Chr.07	Chr.16
Chr01	NAU3243	SSR	15768322	15768563	106.7	Chr.07	Chr.16
Chr01	NAU4969	SSR	15768322	15768563	106.7	Chr.07	Chr.16
Chr01	NAU5269	SSR	15768322	15768563	106.7	Chr.07	Chr.16
Chr01	NAU5270	SSR	15768322	15768563	106.7	Chr.07	Chr.16
Chr01	NBRI_Gh_C2_703-1	SSR	15768322	15768563	106.7	Chr.07	Chr.16
Chr01	NBRI_Gh_C2_703-2	SSR	15768322	15768563	106.7	Chr.07	Chr.16
Chr01	NBRI_Gh_E2_2159-1	SSR	15768322	15768563	106.7	Chr.07	Chr.16
Chr01	NBRI_Gh_E2_2159-2	SSR	15768322	15768563	106.7	Chr.07	Chr.16
Chr01	NBRI_Gh_D_EYT27PB02C15ZX	SSR	15768399	15768322	106.7	Chr.07	Chr.16
Chr01	NAU2173	SSR	15807809	15807652	106.7	Chr.07	Chr.16
Chr01	MON_CGR5569	SSR	15838735	15838868	106.6	Chr.07	Chr.16
Chr01	MON_DPL0340	SSR	15838735	15839040	106.6	Chr.07	Chr.16
Chr01	NAU3243	SSR	15853915	15854156	106.6	Chr.07	Chr.16
Chr01	NAU4969	SSR	15853915	15854156	106.6	Chr.07	Chr.16
Chr01	NAU5269	SSR	15853915	15854156	106.6	Chr.07	Chr.16
Chr01	NAU5270	SSR	15853915	15854156	106.6	Chr.07	Chr.16
Chr01	NBRI_Gh_C2_703-1	SSR	15853915	15854156	106.6	Chr.07	Chr.16
Chr01	NBRI_Gh_C2_703-2	SSR	15853915	15854156	106.6	Chr.07	Chr.16
Chr01	NBRI_Gh_E2_2159-1	SSR	15853915	15854156	106.6	Chr.07	Chr.16
Chr01	NBRI_Gh_E2_2159-2	SSR	15853915	15854156	106.6	Chr.07	Chr.16
Chr01	NBRI_Gh_D_EYT27PB02C15ZX	SSR	15853992	15853915	106.6	Chr.07	Chr.16
Chr01	NBRI_Gh_B2_1790-1	SSR	15854156	15854018	106.6	Chr.07	Chr.16
Chr01	NBRI_Gh_B2_1790-2	SSR	15854156	15854018	106.6	Chr.07	Chr.16
Chr01	Coau1F14	RFLP	15893015	15893355	106.5	Chr.07	Chr.16
Chr01	MUSS288	SSR	15893015	15893355	106.5	Chr.07	Chr.16
Chr01	pAR0279	RFLP	15894954	15894653	106.5	Chr.07	Chr.16
Chr01	MUSB1074	SSR	15906399	15906333	106.5	Chr.07	Chr.16
Chr01	HAU1710	SSR	15918922	15921398	106.5	Chr.07	Chr.16
Chr01	BNL2986	SSR	15951972	15952370	106.5	Chr.07	Chr.16
Chr01	TMB834	SSR	15954373	15954444	106.5	Chr.07	Chr.16
Chr01	Gh178	SSR	15994079	15994239	106.5	Chr.07	Chr.16
Chr01	MON_CGR5011	SSR	15994079	15994512	106.5	Chr.07	Chr.16
Chr01	MON_SHIN-0222	SSR	15994079	15994512	106.5	Chr.07	Chr.16
Chr01	NAU5043	SSR	15994079	15994487	106.5	Chr.07	Chr.16
Chr01	NBRI_Gh_E_EYT27PB03GZAIX	SSR	15994079	15994239	106.5	Chr.07	Chr.16
Chr01	MGHES44	SSR	15994120	15994079	106.5	Chr.07	Chr.16
Chr01	Gh405	SSR	15994494	15994341	106.5	Chr.07	Chr.16
Chr01	HAU2894	SSR	15994538	15994240	106.5	Chr.07	Chr.16
Chr01	HAU2895	SSR	15994538	15994240	106.5	Chr.07	Chr.16
Chr01	TMB1662	SSR	16035787	16036711	106.4	Chr.07	Chr.16
Chr01	HAU1119	SSR	16055333	16059634	106.4	Chr.07	Chr.16
Chr01	NAU3554	SSR	16055351	16055871	106.4	Chr.07	Chr.16
Chr01	NAU3107	SSR	16055366	16056322	106.4	Chr.07	Chr.16
Chr01	MUCS180	SSR	16058013	16059641	106.4	Chr.07	Chr.16
Chr01	HAU0665	SSR	16058179	16058062	106.4	Chr.07	Chr.16
Chr01	A1254	RFLP	16067632	16068611	106.4	Chr.07	Chr.16
Chr01	DPL0222	SSR	16084143	16084081	106.3	Chr.07	Chr.16
Chr01	MUSS337	SSR	16150700	16150984	106.3	Chr.07	Chr.16
Chr01	NAU1362	SSR	16157250	16160926	106.3	Chr.07	Chr.16
Chr01	MUSS6	SSR	16157416	16160926	106.3	Chr.07	Chr.16
Chr01	MON_DPL0445	SSR	16158080	16158442	106.3	Chr.07	Chr.16
Chr01	NAU4950	SSR	16165082	16168191	106.3	Chr.07	Chr.16
Chr01	TMB2354	SSR	16170832	16172452	106.3	Chr.07	Chr.16
Chr01	TMB2862	SSR	16170832	16172452	106.3	Chr.07	Chr.16
Chr01	MUSB565	SSR	16180349	16180692	106.2	Chr.07	Chr.16
Chr01	pAR01B05	RFLP	16234045	16234471	106.2	Chr.07	Chr.16
Chr01	TMB594	SSR	16238305	16238139	106.2	Chr.07	Chr.16
Chr01	Gate2BF04	RFLP	16243462	16245411	106.2	Chr.07	Chr.16
Chr01	HAU2125	SSR	16243495	16245201	106.2	Chr.07	Chr.16
Chr01	NBRI_Gh_A_6016	SSR	16243495	16245026	106.2	Chr.07	Chr.16
Chr01	NBRI_Gh_E2_2318-1	SSR	16243510	16245161	106.2	Chr.07	Chr.16
Chr01	HAU1485	SSR	16244896	16245119	106.2	Chr.07	Chr.16
Chr01	DOW093	SSR	16269328	16269463	106.2	Chr.07	Chr.16
Chr01	CIR393	SSR	16347035	16347422	106.1	Chr.07	Chr.16
Chr01	CIR335	SSR	16355201	16355373	106.1	Chr.07	Chr.16
Chr01	HAU1712	SSR	16386269	16386452	106	Chr.07	Chr.16
Chr01	HAU2058	SSR	16386269	16386451	106	Chr.07	Chr.16
Chr01	MON_CGR5256	SSR	16386277	16386400	106	Chr.07	Chr.16
Chr01	CM183	SSR	16386295	16386452	106	Chr.07	Chr.16
Chr01	JESPR310	SSR	16386295	16386452	106	Chr.07	Chr.16
Chr01	MON_CGR6147	SSR	16386451	16386277	106	Chr.07	Chr.16
Chr01	CIR410	SSR	16393866	16393920	106	Chr.07	Chr.16
Chr01	MUSB438	SSR	16399921	16399835	106	Chr.07	Chr.16
Chr01	TMB1888	SSR	16495288	16500252	105.9	Chr.07	Chr.16
Chr01	STV023	SSR	16508071	16508890	105.9	Chr.07	Chr.16
Chr01	NAU2432	SSR	16508344	16508890	105.9	Chr.07	Chr.16
Chr01	HAU1641	SSR	16518561	16518888	105.9	Chr.07	Chr.16
Chr01	Coau1M07a	RFLP	16546743	16547213	105.8	Chr.07	Chr.16
Chr01	Coau1M07b	RFLP	16546743	16547213	105.8	Chr.07	Chr.16
Chr01	MUCS282	SSR	16546743	16548174	105.8	Chr.07	Chr.16
Chr01	MON_CGR6545	SSR	16592228	16592383	105.8	Chr.07	Chr.16
Chr01	HAU1915	SSR	16604450	16605742	105.8	Chr.07	Chr.16
Chr01	MON_DPL0590	SSR	16637010	16637081	105.8	Chr.07	Chr.16
Chr01	HAU1247	SSR	16639399	16640043	105.8	Chr.07	Chr.16
Chr01	NBRI_Gh_E_EYT27PB03GC9VR	SSR	16640155	16639918	105.8	Chr.07	Chr.16
Chr01	HAU1915	SSR	16658753	16658822	105.7	Chr.07	Chr.16
Chr01	NAU3796	SSR	16707185	16708177	105.7	Chr.07	Chr.16
Chr01	NAU2781	SSR	16707823	16708692	105.7	Chr.07	Chr.16
Chr01	STV115	SSR	16708386	16707775	105.7	Chr.07	Chr.16
Chr01	MON_DC20150	SSR	16739089	16739244	105.6	Chr.07	Chr.16
Chr01	MON_DC20150	SSR	16750072	16750226	105.6	Chr.07	Chr.16
Chr01	NAU2188	SSR	16784116	16784639	105.6	Chr.07	Chr.16
Chr01	NAU2400	SSR	16784116	16784471	105.6	Chr.07	Chr.16
Chr01	HAU081	SSR	16784427	16784389	105.6	Chr.07	Chr.16
Chr01	MUSS418	SSR	16821871	16821952	105.6	Chr.07	Chr.16
Chr01	MON_DPL0132	SSR	16856952	16857378	105.5	Chr.07	Chr.16
Chr01	pGH390b	RFLP	16953790	16955175	105.4	Chr.07	Chr.16
Chr01	HAU2211	SSR	16991198	16993491	105.4	Chr.07	Chr.16
Chr01	HAU2957	SSR	16991666	16993494	105.4	Chr.07	Chr.16
Chr01	Coau1L18	RFLP	16992120	16993494	105.4	Chr.07	Chr.16
Chr01	MON_DC40394	SSR	17007352	17007914	105.4	Chr.07	Chr.16
Chr01	HAU017	SSR	17012287	17013715	105.3	Chr.07	Chr.16
Chr01	NBRI_Gh_A2_4730	SSR	17013715	17013516	105.3	Chr.07	Chr.16
Chr01	TMB1956	SSR	17074759	17075013	105.3	Chr.07	Chr.16
Chr01	NBRI_Gh_B2_1322	SSR	17132451	17132266	105.2	Chr.07	Chr.16
Chr01	HAU0794	SSR	17134418	17133981	105.2	Chr.07	Chr.16
Chr01	NAU3387	SSR	17134418	17133981	105.2	Chr.07	Chr.16
Chr01	MUSB1208	SSR	17138743	17142893	105.2	Chr.07	Chr.16
Chr01	MUSB625	SSR	17171297	17171773	105.2	Chr.07	Chr.16
Chr01	MON_DPL0360	SSR	17176153	17176222	105.2	Chr.07	Chr.16
Chr01	NAU2999	SSR	17203303	17204693	105.2	Chr.07	Chr.16
Chr01	NAU953	SSR	17203973	17204924	105.1	Chr.07	Chr.16
Chr01	Gh396	SSR	17284290	17284742	105.1	Chr.07	Chr.16
Chr01	HAU1432	SSR	17365938	17366827	105	Chr.07	Chr.16
Chr01	HAU2717	SSR	17366116	17366674	105	Chr.07	Chr.16
Chr01	NAU4961	SSR	17366424	17366903	105	Chr.07	Chr.16
Chr01	NAU4999	SSR	17366774	17367541	105	Chr.07	Chr.16
Chr01	Gh417	SSR	17373224	17373679	105	Chr.07	Chr.16
Chr01	TMB1640	SSR	17373232	17373672	105	Chr.07	Chr.16
Chr01	TMB1664	SSR	17373513	17373672	105	Chr.07	Chr.16
Chr01	MON_DC40039	SSR	17379385	17379248	105	Chr.07	Chr.16
Chr01	MON_DPL0764	SSR	17430525	17431181	104.9	Chr.07	Chr.16
Chr01	JESPR278	SSR	17486033	17489343	104.8	Chr.07	Chr.16
Chr01	MON_COT107	SSR	17495365	17495422	104.8	Chr.07	Chr.16
Chr01	HAU2991	SSR	17533028	17535879	104.8	Chr.07	Chr.16
Chr01	Gh690	SSR	17554768	17554871	104.8	Chr.07	Chr.16
Chr01	MUCS280	SSR	17605450	17607236	104.7	Chr.07	Chr.16
Chr01	MUCS190	SSR	17605457	17605719	104.7	Chr.07	Chr.16
Chr01	Gafb21I11	RFLP	17605471	17606064	104.7	Chr.07	Chr.16
Chr01	DPL0594	SSR	17625935	17626063	104.7	Chr.07	Chr.16
Chr01	MUSB44	SSR	17661831	17661688	104.7	Chr.07	Chr.16
Chr01	NAU3424	SSR	17679899	17680000	104.6	Chr.07	Chr.16
Chr01	HAU2756	SSR	17680148	17680083	104.6	Chr.07	Chr.16
Chr01	JESPR128	SSR	17714935	17714732	104.6	Chr.07	Chr.16
Chr01	NAU3481	SSR	17723428	17725799	104.6	Chr.07	Chr.16
Chr01	MON_DPL0789	SSR	17765389	17765515	104.5	Chr.07	Chr.16
Chr01	Gate4BG08	RFLP	17773028	17773567	104.5	Chr.07	Chr.16
Chr01	GA__Ea0004M16	SSR	17773028	17773567	104.5	Chr.07	Chr.16
Chr01	MUCS258	SSR	17773030	17773567	104.5	Chr.07	Chr.16
Chr01	MUSS243	SSR	17773030	17773567	104.5	Chr.07	Chr.16
Chr01	NBRI_Gh_A_5113	SSR	17784160	17784224	104.5	Chr.07	Chr.16
Chr01	Gate4CB03	RFLP	17784293	17784160	104.5	Chr.07	Chr.16
Chr01	MUSB35	SSR	17793052	17795496	104.5	Chr.07	Chr.16
Chr01	TMB2941	SSR	17793055	17795493	104.5	Chr.07	Chr.16
Chr01	MUSB781	SSR	17793074	17795474	104.5	Chr.07	Chr.16
Chr01	MUSB767	SSR	17797373	17799303	104.5	Chr.07	Chr.16
Chr01	MUSB588	SSR	17797455	17799229	104.5	Chr.07	Chr.16
Chr01	MUSB80	SSR	17797579	17799272	104.5	Chr.07	Chr.16
Chr01	Gate1CG02	RFLP	17864571	17868598	104.4	Chr.07	Chr.16
Chr01	NBRI_Gh_M34	SSR	17881429	17881646	104.4	Chr.07	Chr.16
Chr01	TMB452	SSR	17893069	17893259	104.4	Chr.07	Chr.16
Chr01	CIR108	SSR	17893247	17893068	104.4	Chr.07	Chr.16
Chr01	Gate1CG02	RFLP	17896146	17896657	104.4	Chr.07	Chr.16
Chr01	HAU0584	SSR	17916598	17918043	104.4	Chr.07	Chr.16
Chr01	PXP3-35	RFLP	17934085	17934405	104.3	Chr.07	Chr.16
Chr01	pGH786	RFLP	17991845	17992662	104.2	Chr.07	Chr.16
Chr01	MON_DPL0560	SSR	17996357	17996501	104.2	Chr.07	Chr.16
Chr01	MON_CGR5222	SSR	17996501	17996367	104.2	Chr.07	Chr.16
Chr01	NAU3421	SSR	18024322	18024457	104.1	Chr.07	Chr.16
Chr01	pAR0820	RFLP	18057489	18060499	104.1	Chr.07	Chr.16
Chr01	MON_DPL0454	SSR	18063971	18064552	104	Chr.07	Chr.16
Chr01	MUSB1091	SSR	18092620	18092313	104	Chr.07	Chr.16
Chr01	MUCS436	SSR	18111908	18114717	103.9	Chr.07	Chr.16
Chr01	HAU2703	SSR	18114164	18114888	103.9	Chr.07	Chr.16
Chr01	TMB628	SSR	18123003	18122727	103.9	Chr.07	Chr.16
Chr01	MUSB1294	SSR	18133127	18132583	103.9	Chr.07	Chr.16
Chr01	TMB1028	SSR	18140018	18139701	103.9	Chr.07	Chr.16
Chr01	MUSB848	SSR	18192740	18192464	103.8	Chr.07	Chr.16
Chr01	HAU1527	SSR	18357092	18357308	103.4	Chr.07	Chr.16
Chr01	NAU3928	SSR	18357092	18357329	103.4	Chr.07	Chr.16
Chr01	HAU0543	SSR	18357194	18357308	103.4	Chr.07	Chr.16
Chr01	MUSS558	SSR	18357194	18357342	103.4	Chr.07	Chr.16
Chr01	NAU1199	SSR	18357194	18357308	103.4	Chr.07	Chr.16
Chr01	NAU1243	SSR	18357194	18357309	103.4	Chr.07	Chr.16
Chr01	NAU2013	SSR	18357194	18357308	103.4	Chr.07	Chr.16
Chr01	NAU2455	SSR	18357305	18357202	103.4	Chr.07	Chr.16
Chr01	NAU897	SSR	18357342	18357194	103.4	Chr.07	Chr.16
Chr01	Gh158	SSR	18377895	18378030	103.4	Chr.07	Chr.16
Chr01	MUSB821	SSR	18426820	18427506	103.3	Chr.07	Chr.16
Chr01	NBRI_Gh_PD_85	SSR	18432111	18432280	103.3	Chr.07	Chr.16
Chr01	JESPR102	SSR	18473926	18474123	103.2	Chr.07	Chr.16
Chr01	pAR0979	RFLP	18484050	18484404	103.2	Chr.07	Chr.16
Chr01	NAU5220	SSR	18497015	18498191	103.1	Chr.07	Chr.16
Chr01	A1604	RFLP	18535773	18536847	103	Chr.07	Chr.16
Chr01	MUSB1020	SSR	18608036	18607428	102.9	Chr.07	Chr.16
Chr01	BNL3902	SSR	18630320	18630075	102.8	Chr.07	Chr.16
Chr01	HAU0235	SSR	18641942	18642754	102.8	Chr.07	Chr.16
Chr01	NAU4024	SSR	18658702	18658615	102.8	Chr.07	Chr.16
Chr01	TMB593	SSR	18795148	18795464	102.5	Chr.07	Chr.16
Chr01	MUSB346	SSR	18797679	18797840	102.5	Chr.07	Chr.16
Chr01	pGH290	RFLP	18809572	18809485	102.5	Chr.07	Chr.16
Chr01	MUSB640	SSR	18830787	18833549	102.4	Chr.07	Chr.16
Chr01	TMB1309	SSR	18842906	18842782	102.4	Chr.07	Chr.16
Chr01	MUSB1162	SSR	18951065	18951768	102.2	Chr.07	Chr.16
Chr01	pAR09E07a	RFLP	19016209	19016353	102	Chr.07	Chr.16
Chr01	pAR09E07b	RFLP	19016209	19016353	102	Chr.07	Chr.16
Chr01	HAU3034	SSR	19019444	19019986	102	Chr.07	Chr.16
Chr01	DPL0292	SSR	19019458	19020042	102	Chr.07	Chr.16
Chr01	HAU1218	SSR	19086062	19085311	101.9	Chr.07	Chr.16
Chr01	MUCS137	SSR	19097629	19097725	101.8	Chr.07	Chr.16
Chr01	MUCS406	SSR	19097629	19097725	101.8	Chr.07	Chr.16
Chr01	MUCS607	SSR	19097629	19097725	101.8	Chr.07	Chr.16
Chr01	MON_DPL0390	SSR	19098047	19098284	101.8	Chr.07	Chr.16
Chr01	NAU2506	SSR	19106354	19106567	101.8	Chr.07	Chr.16
Chr01	NAU2504	SSR	19106365	19106455	101.8	Chr.07	Chr.16
Chr01	STV105	SSR	19106365	19106455	101.8	Chr.07	Chr.16
Chr01	CIR50	SSR	19108338	19108390	101.8	Chr.07	Chr.16
Chr01	MON_COT030	SSR	19109454	19109904	101.8	Chr.07	Chr.16
Chr01	MON_COT026	SSR	19109465	19109911	101.8	Chr.07	Chr.16
Chr01	TMB1820	SSR	19110002	19109355	101.8	Chr.07	Chr.16
Chr01	NBRI_Gh_B_EYI1BW404IX6SB	SSR	19193826	19193957	101.7	Chr.07	Chr.16
Chr01	HAU1754	SSR	19195875	19197891	101.7	Chr.07	Chr.16
Chr01	NAU5225	SSR	19198162	19197706	101.6	Chr.07	Chr.16
Chr01	HAU3036	SSR	19199142	19198278	101.6	Chr.07	Chr.16
Chr01	ESTS146	RFLP	19217203	19217993	101.6	Chr.07	Chr.16
Chr01	HAU1292	SSR	19217454	19220723	101.6	Chr.07	Chr.16
Chr01	HAU1470	SSR	19219718	19220722	101.6	Chr.07	Chr.16
Chr01	MON_DC20159	SSR	19250324	19250060	101.5	Chr.07	Chr.16
Chr01	MON_DC20145	SSR	19250348	19249965	101.5	Chr.07	Chr.16
Chr01	MUSS138	SSR	19272458	19272408	101.5	Chr.07	Chr.16
Chr01	Coau3B23	RFLP	19340293	19340579	101.3	Chr.07	Chr.16
Chr01	HAU2243	SSR	19342794	19344237	101.3	Chr.07	Chr.16
Chr01	MUCS434	SSR	19342796	19342893	101.3	Chr.07	Chr.16
Chr01	MUSS297	SSR	19342796	19342893	101.3	Chr.07	Chr.16
Chr01	HAU1987	SSR	19343972	19344245	101.3	Chr.07	Chr.16
Chr01	TMB1271	SSR	19379421	19379864	101.3	Chr.07	Chr.16
Chr01	BNL3955b	SSR	19425050	19425322	101.2	Chr.07	Chr.16
Chr01	pAR0210b	RFLP	19453819	19454433	101.1	Chr.07	Chr.16
Chr01	HAU2757	SSR	19454784	19455999	101.1	Chr.07	Chr.16
Chr01	HAU1553	SSR	19455510	19455911	101.1	Chr.07	Chr.16
Chr01	HAU1554	SSR	19455510	19455911	101.1	Chr.07	Chr.16
Chr01	NAU1224	SSR	19455541	19456003	101.1	Chr.07	Chr.16
Chr01	TMB398	SSR	19496538	19496601	100.9	Chr.07	Chr.16
Chr01	TMB1277	SSR	19515600	19515402	100.9	Chr.07	Chr.16
Chr01	HAU0607	SSR	19538435	19538271	100.8	Chr.07	Chr.16
Chr01	Coau2C13	RFLP	19538564	19538278	100.8	Chr.07	Chr.16
Chr01	pGH267	RFLP	19591689	19591011	100.6	Chr.07	Chr.16
Chr01	HAU1535	SSR	19606900	19607385	100.5	Chr.07	Chr.16
Chr01	NBRI_Gh_B_2935	SSR	19606900	19606965	100.5	Chr.07	Chr.16
Chr01	pAR0051	RFLP	19611581	19611813	100.5	Chr.07	Chr.16
Chr01	NBRI_Gh_E2_621	SSR	19612008	19611487	100.5	Chr.07	Chr.16
Chr01	NBRI_Gh_C2_305	SSR	19612021	19611487	100.5	Chr.07	Chr.16
Chr01	NAU1325	SSR	19613616	19613448	100.5	Chr.07	Chr.16
Chr01	NAU2778	SSR	19655282	19655934	100.3	Chr.07	Chr.16
Chr01	NAU5403	SSR	19693710	19693488	100.2	Chr.07	Chr.16
Chr01	MUSB1095	SSR	19749999	19753349	100	Chr.07	Chr.16
Chr01	NBRI_Gh_E_EYT27PB03G1C4M	SSR	19752261	19752420	100	Chr.07	Chr.16
Chr01	JESPR54	SSR	19803388	19803180	99.8	Chr.07	Chr.16
Chr01	TMB1664	SSR	19803388	19803230	99.8	Chr.07	Chr.16
Chr01	TMB86	SSR	19846211	19846068	99.6	Chr.07	Chr.16
Chr01	Gate1CD11a	RFLP	19879999	19880258	99.5	Chr.07	Chr.16
Chr01	Gate1CD11b	RFLP	19879999	19880258	99.5	Chr.07	Chr.16
Chr01	HAU1916	SSR	19879999	19880549	99.5	Chr.07	Chr.16
Chr01	HAU1707	SSR	19880427	19881242	99.5	Chr.07	Chr.16
Chr01	HAU2921	SSR	19881173	19881085	99.5	Chr.07	Chr.16
Chr01	NBRI_Gh_B_1733	SSR	19895260	19895712	99.5	Chr.07	Chr.16
Chr01	NAU3196	SSR	19896703	19897382	99.5	Chr.07	Chr.16
Chr01	MON_CGR5691	SSR	19896781	19896700	99.5	Chr.07	Chr.16
Chr01	HAU0425	SSR	19901687	19901806	99.4	Chr.07	Chr.16
Chr01	HAU0425	SSR	19911282	19911524	99.4	Chr.07	Chr.16
Chr01	TMB1297	SSR	19911869	19912502	99.4	Chr.07	Chr.16
Chr01	NAU2626	SSR	19912189	19911554	99.4	Chr.07	Chr.16
Chr01	HAU1262	SSR	19916205	19916995	99.4	Chr.07	Chr.16
Chr01	MUSS456	SSR	19916335	19916995	99.4	Chr.07	Chr.16
Chr01	NBRI_Gh_C_EYT27PB01BLQZ1	SSR	19916385	19916633	99.4	Chr.07	Chr.16
Chr01	MUSS564	SSR	19916505	19916989	99.4	Chr.07	Chr.16
Chr01	MUSS480	SSR	19916513	19916990	99.4	Chr.07	Chr.16
Chr01	Gate1CE04a	RFLP	19916519	19916822	99.4	Chr.07	Chr.16
Chr01	Gate1CE04b	RFLP	19916519	19916822	99.4	Chr.07	Chr.16
Chr01	MUCS273	SSR	19916519	19916988	99.4	Chr.07	Chr.16
Chr01	MUSS255	SSR	19916519	19916988	99.4	Chr.07	Chr.16
Chr01	NAU2425	SSR	19916519	19916881	99.4	Chr.07	Chr.16
Chr01	MUSB153	SSR	19936865	19937565	99.3	Chr.07	Chr.16
Chr01	HAU0477	SSR	19939133	19940297	99.3	Chr.07	Chr.16
Chr01	HAU0232	SSR	19939159	19941017	99.3	Chr.07	Chr.16
Chr01	DPL0675	SSR	19939610	19939668	99.3	Chr.07	Chr.16
Chr01	HAU2133	SSR	19939610	19940794	99.3	Chr.07	Chr.16
Chr01	HAU0242	SSR	19939613	19940213	99.3	Chr.07	Chr.16
Chr01	HAU2429	SSR	19940287	19940794	99.3	Chr.07	Chr.16
Chr01	HAU0316	SSR	19940371	19940780	99.3	Chr.07	Chr.16
Chr01	HAU0819	SSR	19940470	19940789	99.3	Chr.07	Chr.16
Chr01	NAU2263	SSR	19940780	19940581	99.3	Chr.07	Chr.16
Chr01	NAU3456	SSR	19940794	19940278	99.3	Chr.07	Chr.16
Chr01	MON_DC20112	SSR	19974954	19975023	99.2	Chr.07	Chr.16
Chr01	TMB2932	SSR	19989085	19989668	99.1	Chr.07	Chr.16
Chr01	MON_DPL0772	SSR	19991548	19991776	99.1	Chr.07	Chr.16
Chr01	TMB2963	SSR	20114241	20114837	98.7	Chr.07	Chr.16
Chr01	HAU0901	SSR	20218083	20219580	98.3	Chr.07	Chr.16
Chr01	HAU0902	SSR	20218083	20219580	98.3	Chr.07	Chr.16
Chr01	NAU3961	SSR	20218459	20219585	98.3	Chr.07	Chr.16
Chr01	MON_CGR6061	SSR	20245381	20245649	98.2	Chr.07	Chr.16
Chr01	MON_COT076	SSR	20245381	20245776	98.2	Chr.07	Chr.16
Chr01	HAU1047	SSR	20253873	20253791	98.1	Chr.07	Chr.16
Chr01	HAU1048	SSR	20253873	20253791	98.1	Chr.07	Chr.16
Chr01	DPL0234	SSR	20255210	20255700	98.1	Chr.07	Chr.16
Chr01	NBRI_Gh_D001	SSR	20255334	20255501	98.1	Chr.07	Chr.16
Chr01	TMB1561	SSR	20255619	20256069	98.1	Chr.07	Chr.16
Chr01	JESPR254	SSR	20285489	20285607	98	Chr.07	Chr.16
Chr01	HAU1651	SSR	20329832	20329894	97.8	Chr.07	Chr.16
Chr01	JESPR12	SSR	20369107	20369295	97.7	Chr.07	Chr.16
Chr01	HAU1104	SSR	20389474	20391296	97.6	Chr.07	Chr.16
Chr01	HAU2668	SSR	20389503	20390155	97.6	Chr.07	Chr.16
Chr01	Gate1AC08	RFLP	20389590	20389940	97.6	Chr.07	Chr.16
Chr01	GA__Ea0001E15	SSR	20389590	20389940	97.6	Chr.07	Chr.16
Chr01	HAU2894	SSR	20389590	20390161	97.6	Chr.07	Chr.16
Chr01	HAU2895	SSR	20389590	20390161	97.6	Chr.07	Chr.16
Chr01	MUSS80	SSR	20389590	20389725	97.6	Chr.07	Chr.16
Chr01	NAU1298	SSR	20389590	20389940	97.6	Chr.07	Chr.16
Chr01	NAU5043	SSR	20389590	20390902	97.6	Chr.07	Chr.16
Chr01	Gh405	SSR	20389878	20390161	97.6	Chr.07	Chr.16
Chr01	MON_CGR5011	SSR	20390019	20390902	97.6	Chr.07	Chr.16
Chr01	MON_SHIN-0222	SSR	20390019	20390902	97.6	Chr.07	Chr.16
Chr01	Gh178	SSR	20390902	20390829	97.6	Chr.07	Chr.16
Chr01	NAU2897	SSR	20391227	20390512	97.6	Chr.07	Chr.16
Chr01	NAU2222	SSR	20391368	20390973	97.6	Chr.07	Chr.16
Chr01	STV145	SSR	20391368	20390782	97.6	Chr.07	Chr.16
Chr01	DPL0342	SSR	20429752	20430385	97.5	Chr.07	Chr.16
Chr01	NAU5061	SSR	20429964	20430846	97.5	Chr.07	Chr.16
Chr01	MON_CGR5515	SSR	20430280	20430693	97.5	Chr.07	Chr.16
Chr01	MON_CGR6811	SSR	20430281	20430692	97.5	Chr.07	Chr.16
Chr01	MON_DC40269	SSR	20444931	20444859	97.4	Chr.07	Chr.16
Chr01	JESPR187	SSR	20460341	20464221	97.4	Chr.07	Chr.16
Chr01	MON_DC30209	SSR	20487149	20487532	97.3	Chr.07	Chr.16
Chr01	NBRI_Gh_PD_72	SSR	20575535	20575715	96.9	Chr.07	Chr.16
Chr01	TMB1963	SSR	20580689	20581211	96.9	Chr.07	Chr.16
Chr01	pGH646	RFLP	20597772	20597325	96.8	Chr.07	Chr.16
Chr01	Gh603	SSR	20637148	20637327	96.7	Chr.07	Chr.16
Chr01	MUSB7	SSR	20683820	20685157	96.5	Chr.07	Chr.16
Chr01	MON_DPL0678	SSR	20777056	20776943	96.2	Chr.07	Chr.16
Chr01	HAU084	SSR	20847596	20847540	95.9	Chr.07	Chr.16
Chr01	NAU1291	SSR	20847629	20847540	95.9	Chr.07	Chr.16
Chr01	MUSS427	SSR	20873026	20873856	95.8	Chr.07	Chr.16
Chr01	NAU2364	SSR	20873219	20873593	95.8	Chr.07	Chr.16
Chr01	HAU1607	SSR	20873220	20873593	95.8	Chr.07	Chr.16
Chr01	MUSS577	SSR	20873220	20873853	95.8	Chr.07	Chr.16
Chr01	G1025	RFLP	20873275	20873182	95.8	Chr.07	Chr.16
Chr01	NAU2100	SSR	20873430	20873853	95.8	Chr.07	Chr.16
Chr01	HAU0476	SSR	20873457	20873853	95.8	Chr.07	Chr.16
Chr01	MUSB1019	SSR	20873531	20874233	95.8	Chr.07	Chr.16
Chr01	NAU4937	SSR	20874663	20875030	95.8	Chr.07	Chr.16
Chr01	CIR243	SSR	20947662	20947442	95.5	Chr.07	Chr.16
Chr01	MUCS073	SSR	20966257	20966537	95.5	Chr.07	Chr.16
Chr01	NBRI_Gh_D_4156	SSR	20975801	20975894	95.4	Chr.07	Chr.16
Chr01	TMB2945	SSR	20976980	20977709	95.4	Chr.07	Chr.16
Chr01	HAU2749	SSR	21063944	21065239	95.1	Chr.07	Chr.16
Chr01	NAU2712	SSR	21068948	21068809	95.1	Chr.07	Chr.16
Chr01	DPL0742	SSR	21105373	21105834	95	Chr.07	Chr.16
Chr01	MON_CGR6121	SSR	21206398	21206528	94.6	Chr.07	Chr.16
Chr01	MON_CGR6686	SSR	21225963	21226367	94.5	Chr.07	Chr.16
Chr01	TMB694	SSR	21258515	21258315	94.4	Chr.07	Chr.16
Chr01	MUSB1061	SSR	21292788	21293622	94.3	Chr.07	Chr.16
Chr01	pAR0294b	RFLP	21293679	21294544	94.3	Chr.07	Chr.16
Chr01	HAU1190	SSR	21295442	21296746	94.2	Chr.07	Chr.16
Chr01	HAU0397	SSR	21296113	21296182	94.2	Chr.07	Chr.16
Chr01	HAU1392	SSR	21296113	21296547	94.2	Chr.07	Chr.16
Chr01	NAU1278	SSR	21296113	21296547	94.2	Chr.07	Chr.16
Chr01	NAU3244	SSR	21296113	21296547	94.2	Chr.07	Chr.16
Chr01	NBRI_Gh_A2_1433	SSR	21296113	21296547	94.2	Chr.07	Chr.16
Chr01	NAU2802	SSR	21296141	21296698	94.2	Chr.07	Chr.16
Chr01	HAU3096	SSR	21296454	21296547	94.2	Chr.07	Chr.16
Chr01	BNL2986	SSR	21376969	21377100	94	Chr.07	Chr.16
Chr01	MON_CER0120	SSR	21379951	21380147	93.9	Chr.07	Chr.16
Chr01	TMB694	SSR	21476096	21476295	93.6	Chr.07	Chr.16
Chr01	MON_DPL0572	SSR	21490598	21495582	93.5	Chr.07	Chr.16
Chr01	MUSB599	SSR	21495010	21495529	93.5	Chr.07	Chr.16
Chr01	NBRI_Gh_D_4613	SSR	21518010	21517725	93.4	Chr.07	Chr.16
Chr01	NBRI_Gh_L004	SSR	21518022	21518610	93.4	Chr.07	Chr.16
Chr01	NBRI_Gh_D_EYT27PB02EXKEK	SSR	21518344	21518592	93.4	Chr.07	Chr.16
Chr01	HAU1632	SSR	21518677	21518553	93.4	Chr.07	Chr.16
Chr01	HAU0709	SSR	21518688	21518553	93.4	Chr.07	Chr.16
Chr01	MUSB662	SSR	21518688	21518553	93.4	Chr.07	Chr.16
Chr01	MUSB663	SSR	21518688	21518553	93.4	Chr.07	Chr.16
Chr01	HAU109	SSR	21518706	21518605	93.4	Chr.07	Chr.16
Chr01	MUCS560	SSR	21518706	21518605	93.4	Chr.07	Chr.16
Chr01	MUSS491	SSR	21518706	21518605	93.4	Chr.07	Chr.16
Chr01	HAU1780	SSR	21518808	21518124	93.4	Chr.07	Chr.16
Chr01	HAU3148	SSR	21560682	21561948	93.3	Chr.07	Chr.16
Chr01	Coau2A21	RFLP	21560877	21561347	93.3	Chr.07	Chr.16
Chr01	Unig22B11a	RFLP	21561603	21561255	93.3	Chr.07	Chr.16
Chr01	Unig22B11b	RFLP	21561603	21561255	93.3	Chr.07	Chr.16
Chr01	MUSB891	SSR	21571314	21574382	93.2	Chr.07	Chr.16
Chr01	MUSB243	SSR	21571577	21574279	93.2	Chr.07	Chr.16
Chr01	NBRI_Gh_E_EYT27PB03G1S0N	SSR	21590916	21591126	93.2	Chr.07	Chr.16
Chr01	HAU2972	SSR	21594190	21594153	93.1	Chr.07	Chr.16
Chr01	CIR51	SSR	21596099	21595997	93.1	Chr.07	Chr.16
Chr01	CIR53	SSR	21596495	21596230	93.1	Chr.07	Chr.16
Chr01	MON_SHIN-0367	SSR	21627852	21630325	93	Chr.07	Chr.16
Chr01	MON_SHIN-0420	SSR	21627852	21630325	93	Chr.07	Chr.16
Chr01	NAU2043	SSR	21643951	21644327	93	Chr.07	Chr.16
Chr01	HAU0423	SSR	21643994	21644435	93	Chr.07	Chr.16
Chr01	MUSS245	SSR	21643994	21644909	93	Chr.07	Chr.16
Chr01	NAU894	SSR	21644135	21644393	93	Chr.07	Chr.16
Chr01	HAU1186	SSR	21648418	21648494	92.9	Chr.07	Chr.16
Chr01	TMB1448	SSR	21658343	21659697	92.9	Chr.07	Chr.16
Chr01	NBRI_Gh_A_EYI1BW401B50A4	SSR	21677887	21679490	92.8	Chr.07	Chr.16
Chr01	A1437	RFLP	21686886	21687515	92.8	Chr.07	Chr.16
Chr01	JESPR30	SSR	21690558	21690842	92.8	Chr.07	Chr.16
Chr01	MUSB355	SSR	21728871	21729680	92.8	Chr.07	Chr.16
Chr01	MUSB1144	SSR	21783662	21788620	92.7	Chr.07	Chr.16
Chr01	MUSB638	SSR	21783664	21788621	92.7	Chr.07	Chr.16
Chr01	MUSB1123	SSR	21784232	21789133	92.7	Chr.07	Chr.16
Chr01	MUSB799	SSR	21786096	21790978	92.7	Chr.07	Chr.16
Chr01	MUSB457	SSR	21789116	21789180	92.7	Chr.07	Chr.16
Chr01	MUCS456	SSR	21810301	21810673	92.7	Chr.07	Chr.16
Chr01	pGH560	RFLP	21810371	21810866	92.7	Chr.07	Chr.16
Chr01	TMB2927	SSR	21832001	21831836	92.7	Chr.07	Chr.16
Chr01	MON_CGR5518	SSR	21907603	21908166	92.6	Chr.07	Chr.16
Chr01	NBRI_Gh_A2_1480	SSR	21942248	21943155	92.5	Chr.07	Chr.16
Chr01	pAR04C04	RFLP	22004006	22004633	92.5	Chr.07	Chr.16
Chr01	P05-06	RFLP	22004633	22004006	92.5	Chr.07	Chr.16
Chr01	Gh16	SSR	22057937	22062713	92.4	Chr.07	Chr.16
Chr01	MUSB291	SSR	22057937	22062867	92.4	Chr.07	Chr.16
Chr01	MON_CGR6558	SSR	22058090	22062909	92.4	Chr.07	Chr.16
Chr01	MON_DC20156	SSR	22061825	22062286	92.4	Chr.07	Chr.16
Chr01	NAU3590	SSR	22066581	22065859	92.4	Chr.07	Chr.16
Chr01	JESPR165	SSR	22092857	22092816	92.4	Chr.07	Chr.16
Chr01	STV136	SSR	22096618	22096764	92.4	Chr.07	Chr.16
Chr01	MUCS370	SSR	22149884	22150065	92.3	Chr.07	Chr.16
Chr01	MUSS363	SSR	22149884	22150065	92.3	Chr.07	Chr.16
Chr01	HAU3207	SSR	22180535	22180432	92.3	Chr.07	Chr.16
Chr01	HAU2226	SSR	22189569	22190047	92.3	Chr.07	Chr.16
Chr01	NAU3494	SSR	22189569	22189815	92.3	Chr.07	Chr.16
Chr01	Gate1BH07	RFLP	22190050	22189969	92.3	Chr.07	Chr.16
Chr01	Gh171	SSR	22190977	22191514	92.3	Chr.07	Chr.16
Chr01	HAU2887	SSR	22191112	22191385	92.3	Chr.07	Chr.16
Chr01	MON_CGR5350	SSR	22191112	22191385	92.3	Chr.07	Chr.16
Chr01	NAU5400	SSR	22191112	22191390	92.3	Chr.07	Chr.16
Chr01	HAU2160	SSR	22191290	22191112	92.3	Chr.07	Chr.16
Chr01	NAU3382	SSR	22191290	22191112	92.3	Chr.07	Chr.16
Chr01	TMB628	SSR	22235708	22235980	92.2	Chr.07	Chr.16
Chr01	MON_DC20101	SSR	22258087	22258006	92.2	Chr.07	Chr.16
Chr01	MUSB192	SSR	22258370	22258286	92.2	Chr.07	Chr.16
Chr01	TMB2963	SSR	22314896	22314520	92.2	Chr.07	Chr.16
Chr01	NAU5011	SSR	22330023	22329134	92.2	Chr.07	Chr.16
Chr01	pAR0402	RFLP	22395363	22395454	92.1	Chr.07	Chr.16
Chr01	Unig28G08	RFLP	22589421	22590339	91.9	Chr.07	Chr.16
Chr01	pAR0879	RFLP	22590200	22590162	91.9	Chr.07	Chr.16
Chr01	MUSB466	SSR	22594891	22597873	91.9	Chr.07	Chr.16
Chr01	MUSB491	SSR	22594891	22597869	91.9	Chr.07	Chr.16
Chr01	TMB232	SSR	22595030	22597873	91.9	Chr.07	Chr.16
Chr01	MON_DC40378	SSR	22606720	22606926	91.9	Chr.07	Chr.16
Chr01	MUSB363	SSR	22622532	22622372	91.9	Chr.07	Chr.16
Chr01	HAU2942	SSR	22640342	22641877	91.8	Chr.07	Chr.16
Chr01	NAU1165	SSR	22640371	22641504	91.8	Chr.07	Chr.16
Chr01	MON_CGR5565	SSR	22674244	22674299	91.8	Chr.07	Chr.16
Chr01	MON_DPL0574	SSR	22714502	22714556	91.8	Chr.07	Chr.16
Chr01	NAU3169	SSR	22728370	22729896	91.8	Chr.07	Chr.16
Chr01	HAU0387	SSR	22728597	22729941	91.8	Chr.07	Chr.16
Chr01	NAU3125	SSR	22730126	22729573	91.8	Chr.07	Chr.16
Chr01	NAU2219	SSR	22730130	22729743	91.8	Chr.07	Chr.16
Chr01	MUSB330	SSR	22737727	22738399	91.7	Chr.07	Chr.16
Chr01	MON_CGR5766	SSR	22744790	22744994	91.7	Chr.07	Chr.16
Chr01	MUSS558	SSR	22753882	22754141	91.7	Chr.07	Chr.16
Chr01	NAU897	SSR	22753882	22754138	91.7	Chr.07	Chr.16
Chr01	NAU3928	SSR	22753895	22754141	91.7	Chr.07	Chr.16
Chr01	NAU1243	SSR	22753915	22754141	91.7	Chr.07	Chr.16
Chr01	HAU0543	SSR	22753916	22754141	91.7	Chr.07	Chr.16
Chr01	HAU1527	SSR	22753916	22754141	91.7	Chr.07	Chr.16
Chr01	NAU1199	SSR	22753916	22754141	91.7	Chr.07	Chr.16
Chr01	NAU2013	SSR	22753916	22754141	91.7	Chr.07	Chr.16
Chr01	NAU2455	SSR	22753919	22754141	91.7	Chr.07	Chr.16
Chr01	MON_DPL0465	SSR	22784425	22784493	91.7	Chr.07	Chr.16
Chr01	HAU0717	SSR	22814316	22815623	91.7	Chr.07	Chr.16
Chr01	HAU1769	SSR	22814317	22815153	91.7	Chr.07	Chr.16
Chr01	HAU1773	SSR	22816714	22816865	91.7	Chr.07	Chr.16
Chr01	MON_SHIN-1435	SSR	22816714	22816865	91.7	Chr.07	Chr.16
Chr01	HAU0552	SSR	22818010	22817616	91.7	Chr.07	Chr.16
Chr01	MUSB773	SSR	22830231	22831166	91.7	Chr.07	Chr.16
Chr01	MUSB773	SSR	22844894	22845831	91.6	Chr.07	Chr.16
Chr01	HAU0717	SSR	22850850	22851754	91.6	Chr.07	Chr.16
Chr01	HAU1769	SSR	22850851	22851745	91.6	Chr.07	Chr.16
Chr01	HAU1773	SSR	22853270	22853427	91.6	Chr.07	Chr.16
Chr01	MON_SHIN-1435	SSR	22853270	22853427	91.6	Chr.07	Chr.16
Chr01	HAU0552	SSR	22854546	22854161	91.6	Chr.07	Chr.16
Chr01	MON_CGR6799	SSR	22892673	22893644	91.6	Chr.07	Chr.16
Chr01	NBRI_Gh_D_EYT27PB02DDVPK	SSR	22896044	22895992	91.6	Chr.07	Chr.16
Chr01	NBRI_Gh_D2_539	SSR	22959540	22959373	91.5	Chr.07	Chr.16
Chr01	pAR01C06a	RFLP	22959543	22959335	91.5	Chr.07	Chr.16
Chr01	pAR01C06b	RFLP	22959543	22959335	91.5	Chr.07	Chr.16
Chr01	MON_DC20088	SSR	22972299	22971998	91.5	Chr.07	Chr.16
Chr01	MON_DC40014	SSR	22972299	22971998	91.5	Chr.07	Chr.16
Chr01	NBRI_Gh_A_4517	SSR	22985482	22985706	91.5	Chr.07	Chr.16
Chr01	MUSB942	SSR	23002991	23001963	91.5	Chr.07	Chr.16
Chr01	MUSB942	SSR	23010334	23011317	91.5	Chr.07	Chr.16
Chr01	MUSB942	SSR	23012402	23015388	91.5	Chr.07	Chr.16
Chr01	MUSB942	SSR	23027275	23030293	91.5	Chr.07	Chr.16
Chr01	Unig25H04a	RFLP	23045285	23046280	91.4	Chr.07	Chr.16
Chr01	Unig25H04b	RFLP	23045285	23046280	91.4	Chr.07	Chr.16
Chr01	CIR141	SSR	23045393	23045721	91.4	Chr.07	Chr.16
Chr01	TMB837	SSR	23045393	23045777	91.4	Chr.07	Chr.16
Chr01	A1524	RFLP	23162867	23163435	91.3	Chr.07	Chr.16
Chr01	HAU2529	SSR	23185244	23185206	91.3	Chr.07	Chr.16
Chr01	TMB409	SSR	23195705	23195583	91.3	Chr.07	Chr.16
Chr01	NBRI_Gh_B_EYI1BW404ITH5Q	SSR	23196367	23196639	91.3	Chr.07	Chr.16
Chr01	MON_DC40392	SSR	23207189	23206853	91.3	Chr.07	Chr.16
Chr01	pVNC147	RFLP	23209198	23209236	91.3	Chr.07	Chr.16
Chr01	DPL0665	SSR	23211095	23210845	91.3	Chr.07	Chr.16
Chr01	HAU1320	SSR	23232103	23234283	91.2	Chr.07	Chr.16
Chr01	HAU2287	SSR	23247882	23247956	91.2	Chr.07	Chr.16
Chr01	NBRI_Gh_D_2587	SSR	23248700	23248656	91.2	Chr.07	Chr.16
Chr01	Gh159	SSR	23255372	23255423	91.2	Chr.07	Chr.16
Chr01	MON_CGR5685	SSR	23255372	23255423	91.2	Chr.07	Chr.16
Chr01	NBRI_Gh_B_EYI1BW404JWM1Y	SSR	23265911	23265640	91.2	Chr.07	Chr.16
Chr01	MON_SHIN-0615	SSR	23266984	23267031	91.2	Chr.07	Chr.16
Chr01	MON_COT141	SSR	23267208	23267131	91.2	Chr.07	Chr.16
Chr01	NAU5326	SSR	23267208	23267131	91.2	Chr.07	Chr.16
Chr01	G1031	RFLP	23276282	23277023	91.2	Chr.07	Chr.16
Chr01	NBRI_Gh_C2_610	SSR	23279079	23278168	91.2	Chr.07	Chr.16
Chr01	HAU1320	SSR	23293829	23294864	91.2	Chr.07	Chr.16
Chr01	MON_SHIN-0615	SSR	23307497	23307963	91.2	Chr.07	Chr.16
Chr01	HAU2358	SSR	23307713	23307661	91.2	Chr.07	Chr.16
Chr01	HAU1320	SSR	23310967	23311075	91.2	Chr.07	Chr.16
Chr01	HAU2287	SSR	23311985	23312474	91.2	Chr.07	Chr.16
[truncated: 46,960 more rows]
